# Supplementary material for: The Role of Non-Catalytic Region in Determining the Difference in Efficiency Between Two Cellobiohydrolases Revealed Through a Genetic Approach
Source: J Fungi (Basel). 2025 Jul 18;11(7):536. doi: 10.3390/jof11070536 (PMC12299840; doi:10.3390/jof11070536)
Supplement: Supplementary file 1 [file jof-11-00536-s001.zip]

Archive with 6 entries (6 files):
- Figure S1 Phylogenetic analysis of CBM1 sequences of 245 CBH Is in this study.pdf
- Figure S2 Phylogenetic analysis of catalytic domain sequences of 245 CBH Is in this study.pdf
- Figure S3 FPase and pNPLase activities of 114-2 and TTT enzymes at different temperatures.pdf
- Figure S4 X-ray diffraction analysis of untreated and ball-milled Avicel.pdf
- Table S1 Primers used for the construction of cel7A-2-engineered strains.pdf
- Table S2 GH7 cellobiohydrolases analyzed in this study.xlsx
