# Supplementary material for: The Role of Non-Catalytic Region in Determining the Difference in Efficiency Between Two Cellobiohydrolases Revealed Through a Genetic Approach
Source: J Fungi (Basel). 2025 Jul 18;11(7):536. doi: 10.3390/jof11070536 (PMC12299840; doi:10.3390/jof11070536)
Supplement: Supplementary file 1 [file jof-11-00536-s001.zip › Table S2 GH7 cellobiohydrolases analyzed in this study.xlsx]

## Sheet: GH7 CBHs
Table S2. GH7 cellobiohydrolases analyzed in this study.
Accession	Lineage	Species (and strain) name	Linker sequence	CBM1 sequence
XP_069227212.1	Fungi; Dikarya; Ascomycota; saccharomyceta; Pezizomycotina; leotiomyceta; dothideomyceta; Dothideomycetes; Dothideomycetidae; Cladosporiales; Cladosporiaceae; Cladosporium	Cladosporium halotolerans	YSGTLQPGGGSGSSSSSSSSRTSSTSSTSRSSSSITTTTRVSTTSTTTSRATTTTASGG	VAQKWGQCGGNNWPGPYVCVSGTTCTKVNDWYSQCL
XP_064698534.1	Fungi; Dikarya; Ascomycota; saccharomyceta; Pezizomycotina; leotiomyceta; dothideomyceta; Dothideomycetes; Dothideomycetidae; Mycosphaerellales; Teratosphaeriaceae; Recurvomyces	Recurvomyces mirabilis	YSGTLSGGTGPPPSSSSSKAPVQSSTSSKAPVSSSTSSKAPVSSSTSTKAPVSSTTSTKAPVSSTSSASSA	CATKYGQCGGQGWNGPTCCASGSTCKSSGQYYSQCL
XP_033551319.1	Fungi; Dikarya; Ascomycota; saccharomyceta; Pezizomycotina; leotiomyceta; dothideomyceta; Dothideomycetes; Pleosporomycetidae; Pleosporales; Lindgomycetaceae; Lindgomyces	Lindgomyces ingoldianus	YSTSSSGGNTGGNTGGNTGNTG	TVAKYGQCGGNGYTGATACVSGSTCTKLNDYYSQCL
XP_056065198.1	Fungi; Dikarya; Ascomycota; saccharomyceta; Pezizomycotina; leotiomyceta; dothideomyceta; Dothideomycetes; Pleosporomycetidae; Pleosporales; Massarineae; Didymosphaeriaceae; Didymosphaeria	Didymosphaeria variabile	FGSGSGTTPSGTSSAAASSTPTSGTGT	GAPLYGQCGGSGWTGATTCVSGTCKSQSQWYSQCLP
XP_018030994.1	Fungi; Dikarya; Ascomycota; saccharomyceta; Pezizomycotina; leotiomyceta; dothideomyceta; Dothideomycetes; Pleosporomycetidae; Pleosporales; Massarineae; Didymosphaeriaceae; Paraphaeosphaeria	Paraphaeosphaeria sporulosa	FGSGSGTTPGTPASSASSAPASTATSGTGS	GAALYGQCGGQGWTGPTTCKQGTCKAQSQWYSQCLP
XP_033381967.1	Fungi; Dikarya; Ascomycota; saccharomyceta; Pezizomycotina; leotiomyceta; dothideomyceta; Dothideomycetes; Pleosporomycetidae; Pleosporales; Pleosporales incertae sedis; Aaosphaeria	Aaosphaeria arxii CBS 175.79	YKAGGGTTPPPENPGTPGTGG	TANKYEQCGGMNWTGPTACKDSTCKKVNDWYSQCL
XP_024678753.1	Fungi; Dikarya; Ascomycota; saccharomyceta; Pezizomycotina; leotiomyceta; Eurotiomycetes; Eurotiomycetidae; Eurotiales; Aspergillaceae; Aspergillus;	Aspergillus novofumigatus IBT 16806	FSSSSGSGSSGSTSTSTTSTKTTATATSASTA	VAQHYGQCGGQGWTGPTTCVSPYTCQVQNAYYSQCL
XP_033415333.1	Fungi; Dikarya; Ascomycota; saccharomyceta; Pezizomycotina; leotiomyceta; Eurotiomycetes; Eurotiomycetidae; Eurotiales; Aspergillaceae; Aspergillus;	Aspergillus lentulus	FSSGSSSGSSGSISTSTTSTKTTTSATSTSTA	VAQHYGQCGGQGWTGPTSCVSPYTCQVQNAYYSQCL
XP_043149727.1	Fungi; Dikarya; Ascomycota; saccharomyceta; Pezizomycotina; leotiomyceta; Eurotiomycetes; Eurotiomycetidae; Eurotiales; Aspergillaceae; Aspergillus;	Aspergillus udagawae	FSGGSGSGSSGSTSTSTKTSTTSTKTTTSATSTSTA	VAQHYGQCGGQGWTGPTSCASPYTCKVQNAYYSQCL
XP_751044.1	Fungi; Dikarya; Ascomycota; saccharomyceta; Pezizomycotina; leotiomyceta; Eurotiomycetes; Eurotiomycetidae; Eurotiales; Aspergillaceae; Aspergillus;	Aspergillus fumigatus Af293	FNSGGSNPGGGTTTTTTTQPTTTTTTAGNPGGTG	VAQHYGQCGGIGWTGPTTCASPYTCQKLNDYYSQCL
XP_043145114.1	Fungi; Dikarya; Ascomycota; saccharomyceta; Pezizomycotina; leotiomyceta; Eurotiomycetes; Eurotiomycetidae; Eurotiales; Aspergillaceae; Aspergillus;	Aspergillus udagawae	FNSGGSNPGGGTTTTTTTTTKPTTTTTSSSPGGTG	TAQHYGQCGGIGWSGPTSCASPYTCQKLNDYYFQCL
XP_001258278.1	Fungi; Dikarya; Ascomycota; saccharomyceta; Pezizomycotina; leotiomyceta; Eurotiomycetes; Eurotiomycetidae; Eurotiales; Aspergillaceae; Aspergillus;	Aspergillus fischeri NRRL 181	FNSGGSNPGGGTTTTAKPTTTTTTAGSPGGTG	VAQHYGQCGGNGWQGPTTCASPYTCQKLNDFYSQCL
XP_043128950.1	Fungi; Dikarya; Ascomycota; saccharomyceta; Pezizomycotina; leotiomyceta; Eurotiomycetes; Eurotiomycetidae; Eurotiales; Aspergillaceae; Aspergillus;	Aspergillus viridinutans	FSSGGSGGTTTTAQPTTTTTTGGSTGGTG	VAQHYGQCGGIGWSGATSCASPYTCQKLNDYYSQCL
XP_033411029.1	Fungi; Dikarya; Ascomycota; saccharomyceta; Pezizomycotina; leotiomyceta; Eurotiomycetes; Eurotiomycetidae; Eurotiales; Aspergillaceae; Aspergillus;	Aspergillus lentulus	FNSGGSNPGGGTTTTAKPTTTTTTAGSPGGTG	VAQHYGQCGGNGWQGPTTCASPYTCQKVNDWYSQCL
XP_001261835.1	Fungi; Dikarya; Ascomycota; saccharomyceta; Pezizomycotina; leotiomyceta; Eurotiomycetes; Eurotiomycetidae; Eurotiales; Aspergillaceae; Aspergillus;	Aspergillus fischeri NRRL 181	FSSGSGSGSSGSGSSGSASTSTTSTKTTAATSTSTA	VAQHYSQCGGQDWTGPTTCVSPYTCQVQNAYYSQCL
XP_043162855.1	Fungi; Dikarya; Ascomycota; saccharomyceta; Pezizomycotina; leotiomyceta; Eurotiomycetes; Eurotiomycetidae; Eurotiales; Aspergillaceae; Aspergillus;	Aspergillus pseudoviridinutans	FSSGGSNPGGGTTTTAQPTTTTTTGGSSGGTG	VAQHYGQCGGIGWSGPTSCASPYTCQKANDYYSQCL
XP_026610175.1	Fungi; Dikarya; Ascomycota; saccharomyceta; Pezizomycotina; leotiomyceta; Eurotiomycetes; Eurotiomycetidae; Eurotiales; Aspergillaceae; Aspergillus;	Aspergillus thermomutatus	FNSGSGGSTTTTTTKATTTTTKATTTTTTGGSTTGTG	VAQHWAQCGGVGWTGPTVCASPYTCQKQNDYYSQCL
XP_043161653.1	Fungi; Dikarya; Ascomycota; saccharomyceta; Pezizomycotina; leotiomyceta; Eurotiomycetes; Eurotiomycetidae; Eurotiales; Aspergillaceae; Aspergillus;	Aspergillus pseudoviridinutans	FSGGSSSGSSSSTSTATKTSTTSTKTTTSATSTSTA	VAQHYGQCGGQGWTGPTTCASPYTCQVQNAYYSQCL
XP_026615684.1	Fungi; Dikarya; Ascomycota; saccharomyceta; Pezizomycotina; leotiomyceta; Eurotiomycetes; Eurotiomycetidae; Eurotiales; Aspergillaceae; Aspergillus;	Aspergillus thermomutatus	FSSGSSSGSSSSTSTSTTSTKTSTTSTKTTTTATSTSTA	VAQHYGQCGGQGWTGPTTCASPYTCQVQNAYYSQCL
XP_067481664.1	Fungi; Dikarya; Ascomycota; saccharomyceta; Pezizomycotina; leotiomyceta; Eurotiomycetes; Eurotiomycetidae; Eurotiales; Aspergillaceae; Aspergillus;	Aspergillus brasiliensis CBS 101740	YSGSSSGSGSSSSSTAKTTTTTKATSTTLKTTTTTSSGSSSTS	VAQAYGQCGGQSWTGPTTCVSGYTCTYQNAYYSQCL
XP_025518099.1	Fungi; Dikarya; Ascomycota; saccharomyceta; Pezizomycotina; leotiomyceta; Eurotiomycetes; Eurotiomycetidae; Eurotiales; Aspergillaceae; Aspergillus;	Aspergillus piperis CBS 112811	YSSGSSSGSGSSSSSSSTTTKATSTTLKTTTTTSSGSSSTS	AAQAYGQCGGQGWTGPTTCVSGYTCTYENAYYSQCL
XP_035355186.1	Fungi; Dikarya; Ascomycota; saccharomyceta; Pezizomycotina; leotiomyceta; Eurotiomycetes; Eurotiomycetidae; Eurotiales; Aspergillaceae; Aspergillus;	Aspergillus tubingensis	YSSGSSSGSGSSSSSSSTTTKATSTTLKTTTTTSSGSSSTS	AAQAYGQCGGQSWTGPTTCVSGYTCTYQNAYYSQCL
XP_025568883.1	Fungi; Dikarya; Ascomycota; saccharomyceta; Pezizomycotina; leotiomyceta; Eurotiomycetes; Eurotiomycetidae; Eurotiales; Aspergillaceae; Aspergillus;	Aspergillus vadensis CBS 113365	YSSGSSSGSGSSSSSSSTTTKATSTTLKTTSTTSSGSSSTS	AAQAYGQCGGQGWTGPTTCVSGYTCTYQNAYYSQCL
XP_025485182.1	Fungi; Dikarya; Ascomycota; saccharomyceta; Pezizomycotina; leotiomyceta; Eurotiomycetes; Eurotiomycetidae; Eurotiales; Aspergillaceae; Aspergillus;	Aspergillus neoniger CBS 115656	YSSGSSSGSGSSSSSSSTTTKATSTTLKTTTTTSSGSSSTS	AAQAYGQCGGQSWTGPTTCVSGYTCTYQNAYYSQCL
XP_041537168.1	Fungi; Dikarya; Ascomycota; saccharomyceta; Pezizomycotina; leotiomyceta; Eurotiomycetes; Eurotiomycetidae; Eurotiales; Aspergillaceae; Aspergillus;	Aspergillus luchuensis	YSSGSSSGSGSSSSSSSTTTKATSTTLKTTTTTSSGSSSTS	AAQAYGQCGGQGWTGPTTCVSGYTCTYQNAYYSQCL
XP_001214180.1	Fungi; Dikarya; Ascomycota; saccharomyceta; Pezizomycotina; leotiomyceta; Eurotiomycetes; Eurotiomycetidae; Eurotiales; Aspergillaceae; Aspergillus;	Aspergillus terreus NIH2624	FSGSTGGGSSSSTTATSKTTTTSATKTTTTTTKTTTTTSASSTSTG	GAQHWAQCGGIGWTGPTTCVAPYTCQKQNDYYSQCL
XP_025392582.1	Fungi; Dikarya; Ascomycota; saccharomyceta; Pezizomycotina; leotiomyceta; Eurotiomycetes; Eurotiomycetidae; Eurotiales; Aspergillaceae; Aspergillus;	Aspergillus eucalypticola CBS 122712	YSSGSSSGSGSSSSSSSTTTKATSTTLKTTTTTSSGSSSTS	AAQAYGQCGGQGWTGPTTCVSGYTCTYQNAYYSQCL
XP_026626314.1	Fungi; Dikarya; Ascomycota; saccharomyceta; Pezizomycotina; leotiomyceta; Eurotiomycetes; Eurotiomycetidae; Eurotiales; Aspergillaceae; Aspergillus;	Aspergillus welwitschiae	YSSGSSSGSGSSSSSSSTTTKATSTTLKTTSTTSSGSSSTS	AAQAYGQCGGQGWTGPTTCVSGYTCTYENAYYSQCL
XP_001389576.1	Fungi; Dikarya; Ascomycota; saccharomyceta; Pezizomycotina; leotiomyceta; Eurotiomycetes; Eurotiomycetidae; Eurotiales; Aspergillaceae; Aspergillus;	Aspergillus niger	YSSGSSSGSGSSSSSSSTTTKATSTTLKTTSTTSSGSSSTS	AAQAYGQCGGQGWTGPTTCVSGYTCTYENAYYSQCL
XP_001268257.1	Fungi; Dikarya; Ascomycota; saccharomyceta; Pezizomycotina; leotiomyceta; Eurotiomycetes; Eurotiomycetidae; Eurotiales; Aspergillaceae; Aspergillus;	Aspergillus clavatus NRRL 1	FNSGGSNPGGSTTTTKPATSTTTTKATTTATTNTTGPTGTG	VAQPWAQCGGIGYSGPTQCAAPYTCTKQNDYYSQCL
XP_025455517.1	Fungi; Dikarya; Ascomycota; saccharomyceta; Pezizomycotina; leotiomyceta; Eurotiomycetes; Eurotiomycetidae; Eurotiales; Aspergillaceae; Aspergillus;	Aspergillus niger CBS 101883	YSSGSSSGSGSSSSSSSTTTKATSTTLKTTSTTSSGSSSTS	AAQAYGQCGGQGWTGPTTCVSGYTCTYENAYYSQCL
XP_024683778.1	Fungi; Dikarya; Ascomycota; saccharomyceta; Pezizomycotina; leotiomyceta; Eurotiomycetes; Eurotiomycetidae; Eurotiales; Aspergillaceae; Aspergillus;	Aspergillus novofumigatus IBT 16806	FNSGGSNPGGGTTTTAKPTTTTTTAGSPGGTG	VAQHYGQCGGNGWQGPTTCASPYTCQKVNDWYSQCL
XP_025429508.1	Fungi; Dikarya; Ascomycota; saccharomyceta; Pezizomycotina; leotiomyceta; Eurotiomycetes; Eurotiomycetidae; Eurotiales; Aspergillaceae; Aspergillus;	Aspergillus saccharolyticus JOP 1030-1	FSGSTSSGSSTTLTTKASTSTTSTTSTTSTTSTKTSTSTTSSSTN	VAQKYGQCGGQGWTGPTTCVSGSTCTYSNQYYSQCL
XP_025472194.1	Fungi; Dikarya; Ascomycota; saccharomyceta; Pezizomycotina; leotiomyceta; Eurotiomycetes; Eurotiomycetidae; Eurotiales; Aspergillaceae; Aspergillus;	Aspergillus sclerotioniger CBS 115572	YSSGSGSSSSSGSTTTTAKATSTTSKATSTTTSGSSTS	VASAYAQCGGQGWTGATQCASGYTCTYENAYYSQCL
XP_040754629.1	Fungi; Dikarya; Ascomycota; saccharomyceta; Pezizomycotina; leotiomyceta; Eurotiomycetes; Eurotiomycetidae; Eurotiales; Aspergillaceae; Aspergillus;	Aspergillus ochraceoroseus IBT 24754	FNSGSSSGGSSSSTSTTSATSATKTTTTTMITTTTTSTTTTTTTSSASSTSTG	LAQHWAQCGGSSWTGPTQCVSPYTCSKQNDWYSQCL
XP_025579710.1	Fungi; Dikarya; Ascomycota; saccharomyceta; Pezizomycotina; leotiomyceta; Eurotiomycetes; Eurotiomycetidae; Eurotiales; Aspergillaceae; Aspergillus;	Aspergillus ibericus CBS 121593	YTSGSGSSSSSSSSSTTAKATSTTSKATTTTSTGTSTA	VASAYAQCGGQGWTGATQCVSGYTCTYQNAYYSQCL
XP_024697958.1	Fungi; Dikarya; Ascomycota; saccharomyceta; Pezizomycotina; leotiomyceta; Eurotiomycetes; Eurotiomycetidae; Eurotiales; Aspergillaceae; Aspergillus;	Aspergillus campestris IBT 28561	FKGSTGGDGGSTTTVRPPTSTTTGGGSSETG	LAAHYGQCGGIGWKGPTKCESPYVCTKSNDFYSQCL
XP_025547369.1	Fungi; Dikarya; Ascomycota; saccharomyceta; Pezizomycotina; leotiomyceta; Eurotiomycetes; Eurotiomycetidae; Eurotiales; Aspergillaceae; Aspergillus;	Aspergillus homomorphus CBS 101889	FSGSTSGGSGTTLTTKASTSTTSTKTSTGSSSTSTS	VAQKYGQCGGRTWTGATTCVSGSTCTVVNEFYSQCL
XP_658098.1	Fungi; Dikarya; Ascomycota; saccharomyceta; Pezizomycotina; leotiomyceta; Eurotiomycetes; Eurotiomycetidae; Eurotiales; Aspergillaceae; Aspergillus;	Aspergillus nidulans FGSC A4	FGNGGGSGPTTTVTTSTATSTTSSATSTATG	QAQHWEQCGGNGWTGPTVCASPWACTVVNSWYSQCL
XP_070901131.1	Fungi; Dikarya; Ascomycota; saccharomyceta; Pezizomycotina; leotiomyceta; Eurotiomycetes; Eurotiomycetidae; Eurotiales; Aspergillaceae; Aspergillus;	Aspergillus pseudodeflectus	FGEDSGPGNPTTTTTRTSTTTTSSATSNPTN	QAGHWQQCGGNGWTGATSCVSPWTCTVVNPWYSQCL
XP_025398863.1	Fungi; Dikarya; Ascomycota; saccharomyceta; Pezizomycotina; leotiomyceta; Eurotiomycetes; Eurotiomycetidae; Eurotiales; Aspergillaceae; Aspergillus;	Aspergillus heteromorphus CBS 117.55	YSSGSSGSGSGSGSSSTTAKTTSTTSKATSTTLKTTSTTSAGSSTSTS	VAQAYGQCGGDSWSGPTTCVSGYTCTYENSYYSQCL
XP_025447227.1	Fungi; Dikarya; Ascomycota; saccharomyceta; Pezizomycotina; leotiomyceta; Eurotiomycetes; Eurotiomycetidae; Eurotiales; Aspergillaceae; Aspergillus;	Aspergillus brunneoviolaceus CBS 621.78	YSGSTSGGSSSSSTTLTTKASTTTTSSKTTTTTSKTSTTSSSSTN	VAQLYGQCGGQGWTGPTTCASGTCTKQNDFYSQCL
XP_024667880.1	Fungi; Dikarya; Ascomycota; saccharomyceta; Pezizomycotina; leotiomyceta; Eurotiomycetes; Eurotiomycetidae; Eurotiales; Aspergillaceae; Aspergillus;	Aspergillus candidus	FKGSTGGDGGSTTTVRPPTSTTTGGGSTETG	LAAHYAQCGGIGWKGPTKCESPYVCTKSGDYYSQCL
XP_025533339.1	Fungi; Dikarya; Ascomycota; saccharomyceta; Pezizomycotina; leotiomyceta; Eurotiomycetes; Eurotiomycetidae; Eurotiales; Aspergillaceae; Aspergillus;	Aspergillus japonicus CBS 114.51	YSGTSSGGSSSSSTTLTTKASTSTTSSKTTTTTSKTSTTSSSSTN	VAQLYGQCGGQGWTGPTTCASGTCTKQNDYYSQCL
XP_040802818.1	Fungi; Dikarya; Ascomycota; saccharomyceta; Pezizomycotina; leotiomyceta; Eurotiomycetes; Eurotiomycetidae; Eurotiales; Aspergillaceae; Aspergillus;	Aspergillus fijiensis CBS 313.89	YSGSTSGGSSSSSTTLTTKASTTTTSSKTTTTSSKTTTTTSKTSTTSSSSTN	VAQLYGQCGGQGWTGPTTCASGTCTKQNDFYSQCL
XP_025490257.1	Fungi; Dikarya; Ascomycota; saccharomyceta; Pezizomycotina; leotiomyceta; Eurotiomycetes; Eurotiomycetidae; Eurotiales; Aspergillaceae; Aspergillus;	Aspergillus uvarum CBS 121591	YSGTTSGGSSSSSTTLTTKASTSTTSSKTTTTTSKTTTTTSKTSTTSSSSTN	VAQLYGQCGGQGWTGPTTCASGTCTKQNDYYSQCL
XP_025501606.1	Fungi; Dikarya; Ascomycota; saccharomyceta; Pezizomycotina; leotiomyceta; Eurotiomycetes; Eurotiomycetidae; Eurotiales; Aspergillaceae; Aspergillus;	Aspergillus aculeatinus CBS 121060	YSGSTSGGSSSSSTTLTTKASTTTTSSKTTTTSSKTTTTSSKTTTTTSKTSTTSSSSTN	VAQLYGQCGGQGWTGPTTCASGTCTKQNDFYSQCL
XP_020055541.1	Fungi; Dikarya; Ascomycota; saccharomyceta; Pezizomycotina; leotiomyceta; Eurotiomycetes; Eurotiomycetidae; Eurotiales; Aspergillaceae; Aspergillus;	Aspergillus aculeatus ATCC 16872	YSGSTSGGSSSSSTTLTTKASTSTTSSKTSTTTTSSKTTTTTSKTSTTSSSSTN	VAQLYGQCGGQGWTGPTTCASGTCTKQNDYYSQCL
XP_024701747.1	Fungi; Dikarya; Ascomycota; saccharomyceta; Pezizomycotina; leotiomyceta; Eurotiomycetes; Eurotiomycetidae; Eurotiales; Aspergillaceae; Aspergillus;	Aspergillus steynii IBT 23096	FNSGSNPGTGTTTTTSRATTTTTSSGGTQTG	VAKQYEQCGGASWTGPTKCVSGYTCTKVNEWYSQCL
XP_026601070.1	Fungi; Dikarya; Ascomycota; saccharomyceta; Pezizomycotina; leotiomyceta; Eurotiomycetes; Eurotiomycetidae; Eurotiales; Aspergillaceae; Aspergillus;	Aspergillus mulundensis	FDEDGSGPSPTNTVTSSATSTTSGPTTTATGGG	QAQRWEQCGGSGWNGPTSCVSPWTCTAVNQWYSQCL
XP_045937713.1	Fungi; Dikarya; Ascomycota; saccharomyceta; Pezizomycotina; leotiomyceta; Eurotiomycetes; Eurotiomycetidae; Eurotiales; Aspergillaceae; Aspergillus;	Aspergillus melleus	FNSGSNPGTGTTTTTSRATTTTTSSGGTQTG	VAQRYEQCGGASWTGPTKCVSPYTCTKVNDWYSQCL
XP_043129894.1	Fungi; Dikarya; Ascomycota; saccharomyceta; Pezizomycotina; leotiomyceta; Eurotiomycetes; Eurotiomycetidae; Eurotiales; Aspergillaceae; Aspergillus;	Aspergillus viridinutans	FSGGSSSGSSGSTSTSTKTSTTSTKTTTTATSTSTA	VAQHYGQCGGQGWTGPTTCASPYTCTVQNAYYSQCL
XP_052955373.1	Fungi; Dikarya; Ascomycota; saccharomyceta; Pezizomycotina; leotiomyceta; Eurotiomycetes; Eurotiomycetidae; Eurotiales; Aspergillaceae; Aspergillus;	Aspergillus affinis	FNSGSNPGTGTTTTTSRATTTTTSSGGSQTG	VAQHYEQCGGGSWTGATKCASPYTCTKVNDWYSQCL
XP_022582518.1	Fungi; Dikarya; Ascomycota; saccharomyceta; Pezizomycotina; leotiomyceta; Eurotiomycetes; Eurotiomycetidae; Eurotiales; Aspergillaceae; Penicilliopsis	Penicilliopsis zonata CBS 506.65	FSGGTGTTTDVDTGSGSSGSSSSSISTLVTTTRAASTSSTSTSTSTSTSTSTSTSITTSVSSQTTTTAVAVTTTSSGSTA	VASQYGQCGGDNWTGATECASGYTCTYQNPYYSQCL
XP_056833053.1	Fungi; Dikarya; Ascomycota; saccharomyceta; Pezizomycotina; leotiomyceta; Eurotiomycetes; Eurotiomycetidae; Eurotiales; Aspergillaceae; Penicillium	Penicillium lagena	FSSGSTGSSSSSSTTTTAKSTTTTKSTSTTKSTTTTTTAGSSST	GAAHWSQCGGIGWTGPTTCVSPYTCQAQNSYYSQCL
XP_049968676.1	Fungi; Dikarya; Ascomycota; saccharomyceta; Pezizomycotina; leotiomyceta; Eurotiomycetes; Eurotiomycetidae; Eurotiales; Aspergillaceae; Penicillium	Penicillium oxalicum	FNSGSTGGGNGSGSTTTTKAPTTTTTSKATTTTAASGGNGG	GAAHWAQCGGVGYTGPTTCASPYTCTKQNEYYSQCL
XP_057049674.1	Fungi; Dikarya; Ascomycota; saccharomyceta; Pezizomycotina; leotiomyceta; Eurotiomycetes; Eurotiomycetidae; Eurotiales; Aspergillaceae; Penicillium	Penicillium riverlandense	FNSGSSSSSTTTTKSTTTTKSTTTTKSTTTTKSTTTTKSTTTTTTTGSSST	GAAHWGQCGGIGWTGATTCVSPYTCQAQNAYYSQCL
XP_056540945.1	Fungi; Dikarya; Ascomycota; saccharomyceta; Pezizomycotina; leotiomyceta; Eurotiomycetes; Eurotiomycetidae; Eurotiales; Aspergillaceae; Penicillium	Penicillium canariense	YTGTTSGSGSGSTTTSTTTSTTTYTTTSSGSSST	GAAHYAQCGGSSWTGATTCASPYTCTKQNDYYSQCL
XP_056962660.1	Fungi; Dikarya; Ascomycota; saccharomyceta; Pezizomycotina; leotiomyceta; Eurotiomycetes; Eurotiomycetidae; Eurotiales; Aspergillaceae; Penicillium	Penicillium manginii	YNSGSSSGGSSSSTTTSKTSTTSKTSTTSTTTKTSSTTSSTGSSTT	GAAHYAQCGGSGWTGATTCASPYTCTKQNDYYSQCL
XP_056936498.1	Fungi; Dikarya; Ascomycota; saccharomyceta; Pezizomycotina; leotiomyceta; Eurotiomycetes; Eurotiomycetidae; Eurotiales; Aspergillaceae; Penicillium	Penicillium macrosclerotiorum	FSSSSSGSGSTTSTTSTTKTTSTTSTTKTTSTSTTTSSGSSST	GAAHWAQCGGIGWTGATTCASGYTCTKQNDYYSQCL
XP_056486691.1	Fungi; Dikarya; Ascomycota; saccharomyceta; Pezizomycotina; leotiomyceta; Eurotiomycetes; Eurotiomycetidae; Eurotiales; Aspergillaceae; Penicillium	Penicillium cosmopolitanum	YNSGGSSGGSSSSTTTSKTSTTSKTSTTSKTSTTTKTSSTTSSTGSSTT	GAAHYAQCGGIGWTGATTCASPYTCTKQNDYYSQCL
XP_056555943.1	Fungi; Dikarya; Ascomycota; saccharomyceta; Pezizomycotina; leotiomyceta; Eurotiomycetes; Eurotiomycetidae; Eurotiales; Aspergillaceae; Penicillium	Penicillium cataractarum	FTGSTSGSSSSSTTTTTSKTSTTSTSKTSTTTTTTSSGSSTT	GAAHYAQCGGIGWTGATTCVSPYTCTKQNDYYSQCL
XP_057010576.1	Fungi; Dikarya; Ascomycota; saccharomyceta; Pezizomycotina; leotiomyceta; Eurotiomycetes; Eurotiomycetidae; Eurotiales; Aspergillaceae; Penicillium	Penicillium subrubescens	FTGGSTGGSSSSSITSTKTSTKTTSTSSTSTTTSSGSGSTT	GAAHWAQCGGNGWTGPTTCVSPYVCTKSNDWYSQCL
XP_056766432.1	Fungi; Dikarya; Ascomycota; saccharomyceta; Pezizomycotina; leotiomyceta; Eurotiomycetes; Eurotiomycetidae; Eurotiales; Aspergillaceae; Penicillium	Penicillium daleae	FTGTGSGGSSSSTTITSTTTSKTTSTSSTTTTSSGSSGT	GAAHYAQCGGIGWTGATTCVSPYTCNKQNDYYSQCL
XP_056473517.1	Fungi; Dikarya; Ascomycota; saccharomyceta; Pezizomycotina; leotiomyceta; Eurotiomycetes; Eurotiomycetidae; Eurotiales; Aspergillaceae; Penicillium	Penicillium argentinense	YKSDSSSGGSGSTTTTSKSSTTTTTTKTTTTTGSSTT	GAAHYAQCGGSGWTGATTCASPYTCTKQNDYYSQCL
XP_057121910.1	Fungi; Dikarya; Ascomycota; saccharomyceta; Pezizomycotina; leotiomyceta; Eurotiomycetes; Eurotiomycetidae; Eurotiales; Aspergillaceae; Penicillium	Penicillium waksmanii	YNSGSSSGGSSSSTTTSKTSTTSKTSTTTKTSSTTSSTGSSTT	GAAHYAQCGGISWTGATTCASPYTCTKQNDYYSQCL
XP_056790583.1	Fungi; Dikarya; Ascomycota; saccharomyceta; Pezizomycotina; leotiomyceta; Eurotiomycetes; Eurotiomycetidae; Eurotiales; Aspergillaceae; Penicillium	Penicillium diatomitis	FNSGSTGGNGGSSTTTTTKAPVTTTTRTTTTSQPTTTAGSGSGGS	GAAHYAQCGGIGYSGPTTCVSPYTCTKQNDYYSQCL
XP_056772428.1	Fungi; Dikarya; Ascomycota; saccharomyceta; Pezizomycotina; leotiomyceta; Eurotiomycetes; Eurotiomycetidae; Eurotiales; Aspergillaceae; Penicillium	Penicillium angulare	YSSGSSSSGTTTSSASKTTTTSKTSTTSKTTTSTSSSTT	GAAHYAQCGGSGWTGATTCASPYTCTAQNAYYSQCL
XP_056517459.1	Fungi; Dikarya; Ascomycota; saccharomyceta; Pezizomycotina; leotiomyceta; Eurotiomycetes; Eurotiomycetidae; Eurotiales; Aspergillaceae; Penicillium	Penicillium bovifimosum	FNSGSGGSGNPGSGTTTSTTKGTTTTTTKTTGPAPT	GAGHYDQCGGQNWTGATTCVSPYTCQKLNDFYSQCL
XP_056976100.1	Fungi; Dikarya; Ascomycota; saccharomyceta; Pezizomycotina; leotiomyceta; Eurotiomycetes; Eurotiomycetidae; Eurotiales; Aspergillaceae; Penicillium	Penicillium longicatenatum	FSSGTSSSSTTTKTTSTSSKTTSTSTKTTSTSTKTTTTASSTT	GAAHYAQCGGSGWTGATTCADGYTCTAQNAWYSQCL
XP_040809561.1	Fungi; Dikarya; Ascomycota; saccharomyceta; Pezizomycotina; leotiomyceta; Eurotiomycetes; Eurotiomycetidae; Eurotiales; Aspergillaceae; Penicillium	Penicillium solitum	FSSSEPGSGTTTTSKATTSTTTTSITTTTGSNT	GAAHYAQCGGNNWTGATTCASPYTCQKQTDYYSQCL
XP_056999713.1	Fungi; Dikarya; Ascomycota; saccharomyceta; Pezizomycotina; leotiomyceta; Eurotiomycetes; Eurotiomycetidae; Eurotiales; Aspergillaceae; Penicillium	Penicillium odoratum	FSSGSSSGSSSSTTSSTTSKTTSTSTKTTSTSTTSTTSTKTTSTSTKTSTTSTSTT	GAAHYAQCGGIGWTGATTCVSGYTCTYENAYYSQCL
XP_057080239.1	Fungi; Dikarya; Ascomycota; saccharomyceta; Pezizomycotina; leotiomyceta; Eurotiomycetes; Eurotiomycetidae; Eurotiales; Aspergillaceae; Penicillium	Penicillium verrucosum	FSSSEPGSGTTTTSTATTSTTTTTTTTGSNT	GAAHYAQCGGINWTGATTCVSPYTCQKQTDYYSQCL
XP_056984876.1	Fungi; Dikarya; Ascomycota; saccharomyceta; Pezizomycotina; leotiomyceta; Eurotiomycetes; Eurotiomycetidae; Eurotiales; Aspergillaceae; Penicillium	Penicillium nucicola	YSSGSSGSGTTTTSKTTSTSTTSKTTSTTTKTTSTTTSAGSSTT	GAAHYAQCGGSGFTGTTTCASPYTCQKQNDFYSQCL
XP_057100284.1	Fungi; Dikarya; Ascomycota; saccharomyceta; Pezizomycotina; leotiomyceta; Eurotiomycetes; Eurotiomycetidae; Eurotiales; Aspergillaceae; Penicillium	Penicillium soppii	FSSASSGSGTTTTTTTKATTTTTTKATTTTTKATTTTTTGSTTT	GAAHYAQCGGSSWTGATTCASPYTCQKQNDFYSQCL
XP_056942464.1	Fungi; Dikarya; Ascomycota; saccharomyceta; Pezizomycotina; leotiomyceta; Eurotiomycetes; Eurotiomycetidae; Eurotiales; Aspergillaceae; Penicillium	Penicillium malachiteum	YSSGTSGSSSSSSSSTSSATSSKTSTTSKTTTSTSSKTTTTSKTTTSTSSSST	GAAHYAQCGGSGWTGATTCVSPYTCTVQNAYYSQCL
XP_022487591.1	Fungi; Dikarya; Ascomycota; saccharomyceta; Pezizomycotina; leotiomyceta; Eurotiomycetes; Eurotiomycetidae; Eurotiales; Aspergillaceae; Penicillium	Penicillium arizonense	YNSGSSGSGTTTTSKTTSTTTKTTSTTTTAGSSTT	GAAHFAQCGGSGWTGATTCASPYTCQKQNDWYSQCL
XP_058316944.1	Fungi; Dikarya; Ascomycota; saccharomyceta; Pezizomycotina; leotiomyceta; Eurotiomycetes; Eurotiomycetidae; Eurotiales; Aspergillaceae; Penicillium	Penicillium antarcticum	YNSGSSGSGTTTTAKTTSTTTTKTTSTTTKATSTTTTAGSSTT	GAAHFAQCGGNGWTGATTCASPYTCQKQNDWYSQCL
XP_002562756.1	Fungi; Dikarya; Ascomycota; saccharomyceta; Pezizomycotina; leotiomyceta; Eurotiomycetes; Eurotiomycetidae; Eurotiales; Aspergillaceae; Penicillium	Penicillium rubens	FGSTDSGSGTTTTKVTTTTATKTTTTTGPSTT	GAAHYAQCGGQNWTGPTTCASPYTCQKQGDYYSQCL
XP_058367172.1	Fungi; Dikarya; Ascomycota; saccharomyceta; Pezizomycotina; leotiomyceta; Eurotiomycetes; Eurotiomycetidae; Eurotiales; Aspergillaceae; Penicillium	Penicillium canescens	YQSGSSGSGTTTTSKTTSTTTKTTSTTTTAGT	GAAHFAQCGGSGWTGATTCASPYTCQKQNDWYSQCL
XP_056499998.1	Fungi; Dikarya; Ascomycota; saccharomyceta; Pezizomycotina; leotiomyceta; Eurotiomycetes; Eurotiomycetidae; Eurotiales; Aspergillaceae; Penicillium	Penicillium citrinum	YNSGGSGNSGSSSSKTTTTTTTTTKTSSTTTSGGSSAT	GLPHYSQCGGQGWTGSTTCASPYTCTKQNDFYSQCL
XP_014538681.2	Fungi; Dikarya; Ascomycota; saccharomyceta; Pezizomycotina; leotiomyceta; Eurotiomycetes; Eurotiomycetidae; Eurotiales; Aspergillaceae; Penicillium	Penicillium digitatum	FSSTGPGSGTTAIATSTPTTTTTTTTTTAGSNTA	SAAHYAQCGGNNWTGATTCASPYTCQKKTEYYSQCL
XP_056745343.1	Fungi; Dikarya; Ascomycota; saccharomyceta; Pezizomycotina; leotiomyceta; Eurotiomycetes; Eurotiomycetidae; Eurotiales; Aspergillaceae; Penicillium	Penicillium atrosanguineum	FNSGSSGSSSSTAKTTTTTSTKTSGTTTTTSKTTSTTTSTGSSST	GAAHYAQCGGMSWTGATTCVSPYTCTEQSAYYSQCL
XP_056756061.1	Fungi; Dikarya; Ascomycota; saccharomyceta; Pezizomycotina; leotiomyceta; Eurotiomycetes; Eurotiomycetidae; Eurotiales; Aspergillaceae; Penicillium	Penicillium hordei	FSSSKPGSGTTTTSTTTTSTTTTTTTGSNT	GATHYAQCGGNNWTGATTCASPYTCQKQTDYYSQCL
XP_056572346.1	Fungi; Dikarya; Ascomycota; saccharomyceta; Pezizomycotina; leotiomyceta; Eurotiomycetes; Eurotiomycetidae; Eurotiales; Aspergillaceae; Penicillium	Penicillium chrysogenum	FGSTDSGSGTTTTKVTTTTATKTTTTTGPSTT	GAAHYAQCGGQNWTGPTTCASPYTCQKQGDYYSQCL
XP_016597479.1	Fungi; Dikarya; Ascomycota; saccharomyceta; Pezizomycotina; leotiomyceta; Eurotiomycetes; Eurotiomycetidae; Eurotiales; Aspergillaceae; Penicillium	Penicillium expansum	FTSTGQGSGTTTTKATTTSTTTTTSTTKATTTTTTTGSSTT	GAAQYAQCGGTNWTGATTCVSPYTCQKQSEYYSQCL
XP_057033148.1	Fungi; Dikarya; Ascomycota; saccharomyceta; Pezizomycotina; leotiomyceta; Eurotiomycetes; Eurotiomycetidae; Eurotiales; Aspergillaceae; Penicillium	Penicillium paradoxum	FSSTSPGSGTTTTQATITTTTTSKTSTTTTGPSTT	GAPRYAQCGGSGWTGATTCASPYTCEKLNDYYSQCL
XP_040651470.1	Fungi; Dikarya; Ascomycota; saccharomyceta; Pezizomycotina; leotiomyceta; Eurotiomycetes; Eurotiomycetidae; Eurotiales; Aspergillaceae; Penicillium	Penicillium griseofulvum	FDSKDPGSSTTSKATSITSTATTKTTSKTTTTTGASTT	GAPHYGQCGGVNWSGPTTCASPYTCQKQSEYYSQCL
XP_056812295.1	Fungi; Dikarya; Ascomycota; saccharomyceta; Pezizomycotina; leotiomyceta; Eurotiomycetes; Eurotiomycetidae; Eurotiales; Aspergillaceae; Penicillium	Penicillium brevicompactum	FNSGNSGSGSGTTTTTKATTATTATTTKATTTTTATSGSTT	GAAHFAQCGGSSWTGPTTCVSPYTCQKQNDFYSQCL
XP_038929927.1	Fungi; Dikarya; Ascomycota; saccharomyceta; Pezizomycotina; leotiomyceta; Eurotiomycetes; Eurotiomycetidae; Eurotiales; Aspergillaceae; Penicillium	Penicillium roqueforti	FSSTNSSGTTTTVTTSSTTTKATSTTTTTTSSTT	GAPQYAQCGGINWTGATTCASPYTCQKQSDYYSQCL
XP_056538099.1	Fungi; Dikarya; Ascomycota; saccharomyceta; Pezizomycotina; leotiomyceta; Eurotiomycetes; Eurotiomycetidae; Eurotiales; Aspergillaceae; Penicillium	Penicillium coprophilum	FDSTNPGSGTTTTKATTTTKATTTTQATTTTKTTTTTTTTTGASTT	GAPQYAQCGGVNWTGPTTCASPYTCKKSNEYYSQCL
XP_057144117.1	Fungi; Dikarya; Ascomycota; saccharomyceta; Pezizomycotina; leotiomyceta; Eurotiomycetes; Eurotiomycetidae; Eurotiales; Aspergillaceae; Penicillium	Penicillium mononematosum	FSSTDPGSGTTTTKVTTTTATKTTTSTGSSTT	GAARYAQCGGNNWTGATTCASPYTCQKQSDYYSQCL
XP_057112120.1	Fungi; Dikarya; Ascomycota; saccharomyceta; Pezizomycotina; leotiomyceta; Eurotiomycetes; Eurotiomycetidae; Eurotiales; Aspergillaceae; Penicillium	Penicillium vulpinum	FSSTNPGSSSSTTTATTRTTSTTTSKTTTTTATTTTGATT	GAAHYAQCGGVNWTGPTTCVSPYTCQKQSDYYSQCL
XP_057135894.1	Fungi; Dikarya; Ascomycota; saccharomyceta; Pezizomycotina; leotiomyceta; Eurotiomycetes; Eurotiomycetidae; Eurotiales; Aspergillaceae; Penicillium	Penicillium samsonianum	FSSTGSGSGTTTKATTTTTSSTTTTKATTTTTTTGSSTT	GAAHYAQCGGNNWTGATTCVSPYTCQKQSDYYSQCL
XP_057017108.1	Fungi; Dikarya; Ascomycota; saccharomyceta; Pezizomycotina; leotiomyceta; Eurotiomycetes; Eurotiomycetidae; Eurotiales; Aspergillaceae; Penicillium	Penicillium verhagenii	FSSGTSSSSTTSSSSTTSKTTSTSSKSTTSSTSSKTTSTSTTTTTAASST	GAAHYAQCGGTGWTGATTCVSGYTCTYENAYYSQCL
XP_056926660.1	Fungi; Dikarya; Ascomycota; saccharomyceta; Pezizomycotina; leotiomyceta; Eurotiomycetes; Eurotiomycetidae; Eurotiales; Aspergillaceae; Penicillium	Penicillium pulvis	FSSGTSSSSTSSSTTSKTTSTSSKTTSTSTKTTSTSTKTTSTSTTTAASTT	GAAHYAQCGGSGWTGATTCVSPYTCTAQNAYYSQCL
XP_057081800.1	Fungi; Dikarya; Ascomycota; saccharomyceta; Pezizomycotina; leotiomyceta; Eurotiomycetes; Eurotiomycetidae; Eurotiales; Aspergillaceae; Penicillium	Penicillium robsamsonii	FDSTDPGSGTTTTKATSSITTTKATSKTTSTTTTTTTGPSTT	DAPQYAQCGGVNWTGPTTCISPFTCKKSSEYYSQCL
XP_056575229.1	Fungi; Dikarya; Ascomycota; saccharomyceta; Pezizomycotina; leotiomyceta; Eurotiomycetes; Eurotiomycetidae; Eurotiales; Aspergillaceae; Penicillium	Penicillium concentricum	FDSTDPGSGTTTTKATSTTTSTTTTKATTTKTTTTTTTTTTGASTT	GAPHFAQCGGANWTGPTTCVSPYTCVKSNDYYSQCL
XP_069275715.1	Fungi; Dikarya; Ascomycota; saccharomyceta; Pezizomycotina; leotiomyceta; Eurotiomycetes; Eurotiomycetidae; Eurotiales; Trichocomaceae; Rasamsonia	Rasamsonia byssochlamydoides	FSSGGSGSGSGGGSGGSSTTTTTTSSTPTTTSSSGSGSG	VAQHWGQCGGEGWTGPTTCASPYTCQEQNPYYSQCL
XP_002484839.1	Fungi; Dikarya; Ascomycota; saccharomyceta; Pezizomycotina; leotiomyceta; Eurotiomycetes; Eurotiomycetidae; Eurotiales; Trichocomaceae; Talaromyces; Talaromyces sect. Talaromyces;	Talaromyces stipitatus ATCC 10500	FSGSGTSTPGGGSSTTTSPGSTTTTPGSGSGSG	VASHYGQCGGQGWTGPTTCASGFTCTVINPYYSQCL
XP_054122048.1	Fungi; Dikarya; Ascomycota; saccharomyceta; Pezizomycotina; leotiomyceta; Eurotiomycetes; Eurotiomycetidae; Eurotiales; Trichocomaceae; Talaromyces; Talaromyces sect. Talaromyces;	Talaromyces marneffei	FSGTGSTTGSTTTTTTKPSTSMSSTSTTTKTSTSTASTSTGTG	VAAHWGQCGGQGWTGPTACASGFTCTVVNPYYSQCL
XP_040735017.1	Fungi; Dikarya; Ascomycota; saccharomyceta; Pezizomycotina; leotiomyceta; Eurotiomycetes; Eurotiomycetidae; Eurotiales; Trichocomaceae; Talaromyces; Talaromyces sect. Talaromyces;	Talaromyces amestolkiae	FSGTPSTGGTTTTSATGTTTKTSSTSTSASTTTSSAPSTGTG	VASHYGQCGGQNWTGPTTCASGYTCTVLNPYYSQCL
XP_066012642.1	Fungi; Dikarya; Ascomycota; saccharomyceta; Pezizomycotina; leotiomyceta; sordariomyceta; Leotiomycetes; Helotiales; Drepanopezizaceae; Drepanopeziza	Drepanopeziza brunnea f. sp. 'multigermtubi'	FSGTPLPGSGTSSSSTSKAATSVSTRRTSTTTSRATSTTSTAPSTS	GAAHYAQCGGQAPFAGPYTCVAPYVCTFSTIYYSQCL
XP_008082625.1	Fungi; Dikarya; Ascomycota; saccharomyceta; Pezizomycotina; leotiomyceta; sordariomyceta; Leotiomycetes; Helotiales; Helotiaceae; Glarea	Glarea lozoyensis ATCC 20868	FSGTLVPGGGTPPVGGTTTSTKITTSAGTTTLKTSTTSTTSAKPTTTSSTGG	TVALYGQCGGKGWGGATVCATGVCHVYGEYYSQCIPA
XP_024740423.1	Fungi; Dikarya; Ascomycota; saccharomyceta; Pezizomycotina; leotiomyceta; sordariomyceta; Leotiomycetes; Helotiales; Hyaloscyphaceae; Hyaloscypha	Hyaloscypha bicolor E	FSSGTGSGSSSSSATTLKTSTTSKASTSTSPATSTTSAASG	TVPHYGQCGGLTYTGATVCVSPYTCTYSNAYYSQCL
XP_018071924.1	Fungi; Dikarya; Ascomycota; saccharomyceta; Pezizomycotina; leotiomyceta; sordariomyceta; Leotiomycetes; Helotiales; Mollisiaceae; Mollisia	Mollisia scopiformis	YTGTLASGGSGGSSGTSSSVVVGSSTKVQVPTSTSVSSSG	GAAHYAQCGGVGWTGATTCAGGYTCTAANAYYSQCL
XP_058358260.1	Fungi; Dikarya; Ascomycota; saccharomyceta; Pezizomycotina; leotiomyceta; sordariomyceta; Leotiomycetes; Helotiales; Ploettnerulaceae; Cadophora	Cadophora gregata	FNAGSVVNPPSGGSSSSTKAGTSSTKATSSTTLRTSTKTSTSAAATSSAASG	GAQRWGQCGGQPPYAGPFTCQSPWVCTYSSPYYSQCL
XP_001555330.1	Fungi; Dikarya; Ascomycota; saccharomyceta; Pezizomycotina; leotiomyceta; sordariomyceta; Leotiomycetes; Helotiales; Sclerotiniaceae; Botrytis	Botrytis cinerea B05.10	YTGSGAAPSVPGTTTVSSAPASTATSGAG	GVAKYAQCGGSGYSGATACVSGSTCVALNPYYSQCQ
XP_038765358.1	Fungi; Dikarya; Ascomycota; saccharomyceta; Pezizomycotina; leotiomyceta; sordariomyceta; Leotiomycetes; Helotiales; Sclerotiniaceae; Botrytis	Botrytis porri	YTGGSGSVPSVPGTTTTTSKPASTPTSGA	GVVKFGQCGGTGWTGATACVSGTTCVVVNPYYSQCQ
XP_038732069.1	Fungi; Dikarya; Ascomycota; saccharomyceta; Pezizomycotina; leotiomyceta; sordariomyceta; Leotiomycetes; Helotiales; Sclerotiniaceae; Botrytis	Botrytis byssoidea	YTGGSGTVPTVPGTTTVISAPASTPTSGG	SVAKFGQCGGTGWTGATGCASGTTCTVVNPYYYQCQ
XP_038762682.1	Fungi; Dikarya; Ascomycota; saccharomyceta; Pezizomycotina; leotiomyceta; sordariomyceta; Leotiomycetes; Helotiales; Sclerotiniaceae; Botrytis	Botrytis sinoallii	YTGGSGSVPTVPGTTTLSSAPASTPTSGA	GVAKFAQCGGTGWTGATTCATGLTCSVVNPYYYQCQ
XP_038808797.1	Fungi; Dikarya; Ascomycota; saccharomyceta; Pezizomycotina; leotiomyceta; sordariomyceta; Leotiomycetes; Helotiales; Sclerotiniaceae; Botrytis	Botrytis deweyae	YTGGSGSVPTVPGTTTLSSAPASTPTSGA	GAAKYAQCGGTGWTGATTCATGLTCTVVNPYYYQCQ
XP_037187986.1	Fungi; Dikarya; Ascomycota; saccharomyceta; Pezizomycotina; leotiomyceta; sordariomyceta; Leotiomycetes; Helotiales; Sclerotiniaceae; Botrytis	Botrytis fragariae	YTGGSGSVPTVPGTTTSSSAPASTPTSGA	GVAKYGQCGGTGWTGATACVSGTTCVVVNPYYYQCQ
XP_001596118.1	Fungi; Dikarya; Ascomycota; saccharomyceta; Pezizomycotina; leotiomyceta; sordariomyceta; Leotiomycetes; Helotiales; Sclerotiniaceae; Sclerotinia	Sclerotinia sclerotiorum 1980 UF-70	YSAGTGSNTGSGSGSTTTLVSSVPSSTPTSTT	GVPKYGQCGGSGYTGPTNCIGSTCVSMGQYYSQCQ
XP_018132641.1	Fungi; Dikarya; Ascomycota; saccharomyceta; Pezizomycotina; leotiomyceta; sordariomyceta; Leotiomycetes; Thelebolales; Thelebolaceae; Pseudogymnoascus	Pseudogymnoascus verrucosus	YGSGSGTGTGTTTSAAPPTQSTTPPTGGG	TAPKWGQCGGIGWTGPKTCVAGSTCTYGNDWYSQCL
XP_060374863.1	Fungi; Dikarya; Ascomycota; saccharomyceta; Pezizomycotina; leotiomyceta; sordariomyceta; Sordariomycetes; Hypocreomycetidae; Glomerellales; Glomerellaceae; Colletotrichum;	Colletotrichum tamarilloi	FASGSVVNPPGTGTTTTSARPSTITTSVRTSSTAPATG	TVAKYGQCGGQGWTGATACVSGSTCTVVNQWYSQCL
XP_060316349.1	Fungi; Dikarya; Ascomycota; saccharomyceta; Pezizomycotina; leotiomyceta; sordariomyceta; Sordariomycetes; Hypocreomycetidae; Glomerellales; Glomerellaceae; Colletotrichum;	Colletotrichum costaricense	FASGSVVNPPGTGTTTTSARPSTITTSVRTSSTAPATG	TVAKYGQCGGQGWTGATACVSGSTCTVVNQWYSQCL
XP_049141159.1	Fungi; Dikarya; Ascomycota; saccharomyceta; Pezizomycotina; leotiomyceta; sordariomyceta; Sordariomycetes; Hypocreomycetidae; Glomerellales; Glomerellaceae; Colletotrichum;	Colletotrichum lupini	FASGSVVNPPGTGTTTTSARPSTITTSVRTSSTAPATG	TVAKYGQCGGQGWTGATACVSGSTCTVVNQWYSQCL
XP_060347781.1	Fungi; Dikarya; Ascomycota; saccharomyceta; Pezizomycotina; leotiomyceta; sordariomyceta; Sordariomycetes; Hypocreomycetidae; Glomerellales; Glomerellaceae; Colletotrichum;	Colletotrichum paranaense	FASGSVVNPPGTGTTTTSARPSTITTSVRTSSTAPATG	TVAKYGQCGGQGWAGATACVSGSTCTVVNQWYSQCL
XP_060430058.1	Fungi; Dikarya; Ascomycota; saccharomyceta; Pezizomycotina; leotiomyceta; sordariomyceta; Sordariomycetes; Hypocreomycetidae; Glomerellales; Glomerellaceae; Colletotrichum;	Colletotrichum godetiae	FASGSVVVPGTGTTTTSARPSTITTSVRTSSTAPATG	TVAKYGQCGGQGWTGATGCVSGSTCTVVNQWYSQCL
XP_038743218.1	Fungi; Dikarya; Ascomycota; saccharomyceta; Pezizomycotina; leotiomyceta; sordariomyceta; Sordariomycetes; Hypocreomycetidae; Glomerellales; Glomerellaceae; Colletotrichum;	Colletotrichum karsti	FNNSNPPTSSSATIRTSTTTSARTSSTANPGTGT	GAKQYEQCGGQGWSGPTSCVSPYTCTKVNDWYSQCL
XP_060441466.1	Fungi; Dikarya; Ascomycota; saccharomyceta; Pezizomycotina; leotiomyceta; sordariomyceta; Sordariomycetes; Hypocreomycetidae; Glomerellales; Glomerellaceae; Colletotrichum;	Colletotrichum phormii	FASGSVVVPGTGTTTTSARPSTITTSVRTSSTAPATG	TVAKYGQCGGQGWTGATGCVSGSTCTVVNQWYSQCL
XP_060359796.1	Fungi; Dikarya; Ascomycota; saccharomyceta; Pezizomycotina; leotiomyceta; sordariomyceta; Sordariomycetes; Hypocreomycetidae; Glomerellales; Glomerellaceae; Colletotrichum;	Colletotrichum acutatum	FASGSVVVPPGTGTTTTSARPSTITTSVRTSSTAPATG	TVAKYGQCGGQGWTGATACVSGSTCTVVNQWYSQCL
XP_062774591.1	Fungi; Dikarya; Ascomycota; saccharomyceta; Pezizomycotina; leotiomyceta; sordariomyceta; Sordariomycetes; Hypocreomycetidae; Glomerellales; Glomerellaceae; Colletotrichum;	Colletotrichum destructivum	FAQPNPPVSASSSSSRPATATTSRPATTVSTSTRAATTTAGSGTG	ASPKWGQCGGKEWPGPFACVAGSTCTFVNEWYSQCL
XP_053035549.1	Fungi; Dikarya; Ascomycota; saccharomyceta; Pezizomycotina; leotiomyceta; sordariomyceta; Sordariomycetes; Hypocreomycetidae; Glomerellales; Glomerellaceae; Colletotrichum;	Colletotrichum chrysophilum	FNSAGTTNPGTTTSATIRTSTTSTARTSSTANPGTGT	GAKQYEQCGGQGWTGPTTCVSPYTCSKVNDWYSQCL
XP_037175181.1	Fungi; Dikarya; Ascomycota; saccharomyceta; Pezizomycotina; leotiomyceta; sordariomyceta; Sordariomycetes; Hypocreomycetidae; Glomerellales; Glomerellaceae; Colletotrichum;	Colletotrichum aenigma	FNSAGTTNPGTTTSATIRTSTTSTARTSSTANPGTGT	GAKQYEQCGGQGWTGPTTCVSPYTCSKVNDWYSQCL
XP_036493060.1	Fungi; Dikarya; Ascomycota; saccharomyceta; Pezizomycotina; leotiomyceta; sordariomyceta; Sordariomycetes; Hypocreomycetidae; Glomerellales; Glomerellaceae; Colletotrichum;	Colletotrichum siamense	FNSAGTTNPGTTTSATIRTSTTSTARTSSTANPGTGT	GAKQYEQCGGQGWTGPTTCVSPYTCSKVNDWYSQCL
XP_018163524.1	Fungi; Dikarya; Ascomycota; saccharomyceta; Pezizomycotina; leotiomyceta; sordariomyceta; Sordariomycetes; Hypocreomycetidae; Glomerellales; Glomerellaceae; Colletotrichum;	Colletotrichum higginsianum IMI 349063	FASSEPPVSASSASSRPATATTSRPATTVSTSTRAATTTAGSGTG	ASPKWGQCGGKEWPGPFACVAGSTCTFVNEWYSQCL
XP_049130602.1	Fungi; Dikarya; Ascomycota; saccharomyceta; Pezizomycotina; leotiomyceta; sordariomyceta; Sordariomycetes; Hypocreomycetidae; Glomerellales; Glomerellaceae; Colletotrichum;	Colletotrichum spaethianum	FNAGGVVNPPAPGTTVTSRPATTISTSTRASTTSAPTTSAPAGGA	AAPKYGQCGGQDWRGATTCVAGSTCTFVNQWYSQCL
XP_045264153.1	Fungi; Dikarya; Ascomycota; saccharomyceta; Pezizomycotina; leotiomyceta; sordariomyceta; Sordariomycetes; Hypocreomycetidae; Glomerellales; Glomerellaceae; Colletotrichum;	Colletotrichum gloeosporioides	FNSADPGTTTSATIRTSTTSTARTSSTANPGTGT	GAKQYEQCGGQGWTGPTTCVSPYTCSKVNDWYSQCL
XP_031884060.1	Fungi; Dikarya; Ascomycota; saccharomyceta; Pezizomycotina; leotiomyceta; sordariomyceta; Sordariomycetes; Hypocreomycetidae; Glomerellales; Glomerellaceae; Colletotrichum;	Colletotrichum fructicola Nara gc5	FNSADPGTTTSATIRTSTTSTARTSSTANPGTGT	GAKQYEQCGGQGWTGPTTCVSPYTCSKVNDWYSQCL
XP_036582573.1	Fungi; Dikarya; Ascomycota; saccharomyceta; Pezizomycotina; leotiomyceta; sordariomyceta; Sordariomycetes; Hypocreomycetidae; Glomerellales; Glomerellaceae; Colletotrichum;	Colletotrichum truncatum	FNSGQPPVSSSTIRTSTVRTSSTSTSSSARATSTG	GSKQYEQCGGIGWGGPTTCVSPYTCNKVNDWYSQCL
XP_060409971.1	Fungi; Dikarya; Ascomycota; saccharomyceta; Pezizomycotina; leotiomyceta; sordariomyceta; Sordariomycetes; Hypocreomycetidae; Glomerellales; Glomerellaceae; Colletotrichum;	Colletotrichum navitas	PPAGGSSSTTRPGTTPTITTSTRSATPTGA	VAPKYGQCGGQGWTGPFACASGSTCTVVNQWYSQCL
XP_022469567.1	Fungi; Dikarya; Ascomycota; saccharomyceta; Pezizomycotina; leotiomyceta; sordariomyceta; Sordariomycetes; Hypocreomycetidae; Glomerellales; Glomerellaceae; Colletotrichum;	Colletotrichum orchidophilum	FAAGSVVVPPGSGSTTVTAATTTTTTPPSTITTSVRTSSTAPPTGG	TVAKYGQCGGQGWTGGTVCVSGSTCTVVNQWYSQCL
XP_053054715.1	Fungi; Dikarya; Ascomycota; saccharomyceta; Pezizomycotina; leotiomyceta; sordariomyceta; Sordariomycetes; Hypocreomycetidae; Glomerellales; Glomerellaceae; Colletotrichum;	Colletotrichum fioriniae	FASGSVVNPGTGTTTTSARPSTITTSVRTSSTAPATG	TVAKYGQCGGQGWTGATACVSGSTCTVVNQWYSQCL
XP_035334590.1	Fungi; Dikarya; Ascomycota; saccharomyceta; Pezizomycotina; leotiomyceta; sordariomyceta; Sordariomycetes; Hypocreomycetidae; Glomerellales; Glomerellaceae; Colletotrichum;	Colletotrichum scovillei	FASGSVVVPPGTGTTTTSARPSTITTSVRTSSTAPATG	TVAKYGQCGGQGWTGATACVSGSTCTVVNQWYSQCL
XP_070879044.1	Fungi; Dikarya; Ascomycota; saccharomyceta; Pezizomycotina; leotiomyceta; sordariomyceta; Sordariomycetes; Hypocreomycetidae; Glomerellales; Plectosphaerellaceae; Sodiomyces	Sodiomyces alcalophilus JCM 7366	HNTSGGSPPPTSPPPTSPPPTNPPPTNPPPTNPPPTNPPPGGN	CAGMWGQCGGQGWSGPTCCSQGSCQEQNPWYSQCL
XP_028470380.1	Fungi; Dikarya; Ascomycota; saccharomyceta; Pezizomycotina; leotiomyceta; sordariomyceta; Sordariomycetes; Hypocreomycetidae; Glomerellales; Plectosphaerellaceae; Sodiomyces	Sodiomyces alkalinus F11	YNVDGGVSPPPGGSPPPTNPPPTNPPPTNPPPTNPPPTTPPPSGN	CAGMWGQCGGQGWSGPTCCSQGTCQQQNPWYSQCL
XP_009655643.1	Fungi; Dikarya; Ascomycota; saccharomyceta; Pezizomycotina; leotiomyceta; sordariomyceta; Sordariomycetes; Hypocreomycetidae; Glomerellales; Plectosphaerellaceae; Verticillium	Verticillium dahliae VdLs.17	FNQGAVSPPSGGTTVVAPPPATTLATSTRAAVTTTTRAAPPTTTTASSGGA	AAPKWGQCGGQGWTGPTTCVAGSTCQAQNQWYSQCL
XP_028496915.1	Fungi; Dikarya; Ascomycota; saccharomyceta; Pezizomycotina; leotiomyceta; sordariomyceta; Sordariomycetes; Hypocreomycetidae; Glomerellales; Plectosphaerellaceae; Verticillium	Verticillium nonalfalfae	FNQGGVSPPSGGTTVVAPPPATTLATTTRAAVTTTTTRAAPPTTTTASSGGA	AAPKWGQCGGQGWTGPTTCVAGSTCQAQNQWYSQCL
XP_028496103.1	Fungi; Dikarya; Ascomycota; saccharomyceta; Pezizomycotina; leotiomyceta; sordariomyceta; Sordariomycetes; Hypocreomycetidae; Glomerellales; Plectosphaerellaceae; Verticillium	Verticillium nonalfalfae	FTEGEVTPPGPGNPPVATTTASTPAPTQAPGGP	TAPQWGQCGGQGWSGATTCVSGTTCTVVNDWYHQCL
XP_009656415.1	Fungi; Dikarya; Ascomycota; saccharomyceta; Pezizomycotina; leotiomyceta; sordariomyceta; Sordariomycetes; Hypocreomycetidae; Glomerellales; Plectosphaerellaceae; Verticillium	Verticillium dahliae VdLs.17	FTEGEVTPPGPGNPPVATTTPSTPAPTQAPGGP	IAPQWGQCGGQGWSGATTCVSGTTCTVVNDWYHQCL
XP_028491312.1	Fungi; Dikarya; Ascomycota; saccharomyceta; Pezizomycotina; leotiomyceta; sordariomyceta; Sordariomycetes; Hypocreomycetidae; Glomerellales; Plectosphaerellaceae; Verticillium	Verticillium nonalfalfae	HNTSGAVSPPVTPPSSTTRPVTPPTTTTRAATTTTRVAPPTTTTASTGGP	TAPKWGQCGGQGWTGPTVCAAGSTCQAQNQWYSQCL
XP_009650424.1	Fungi; Dikarya; Ascomycota; saccharomyceta; Pezizomycotina; leotiomyceta; sordariomyceta; Sordariomycetes; Hypocreomycetidae; Glomerellales; Plectosphaerellaceae; Verticillium	Verticillium dahliae VdLs.17	HNTSGAVSPPVTPPSSTTRPVTPPTTTTRAATTTTRVAPPTTTTASTGGP	TAPKWGQCGGQGWTGPTVCAAGSTCQAQNQWYSQCL
XP_003007044.1	Fungi; Dikarya; Ascomycota; saccharomyceta; Pezizomycotina; leotiomyceta; sordariomyceta; Sordariomycetes; Hypocreomycetidae; Glomerellales; Plectosphaerellaceae; Verticillium	Verticillium alfalfae VaMs.102	FTEGEVTPPGPGNPPVATTTASTPAPTQAPGGP	TAPQWGQCGGQGWSGATTCVSGTTCTVVNDWYHQCL
XP_046113746.1	Fungi; Dikarya; Ascomycota; saccharomyceta; Pezizomycotina; leotiomyceta; sordariomyceta; Sordariomycetes; Hypocreomycetidae; Hypocreales; Bionectriaceae; Emericellopsis	Emericellopsis atlantica	TGDDASTPPSSTTTASGSEPTNPGGC	QSPKWGQCGGNGFSGCTTCASGSTCTRVNDYYSQCL
XP_051362414.1	Fungi; Dikarya; Ascomycota; saccharomyceta; Pezizomycotina; leotiomyceta; sordariomyceta; Sordariomycetes; Hypocreomycetidae; Hypocreales; Bionectriaceae; Emericellopsis	Emericellopsis cladophorae	TDDDSNPPPSSTTTASTTSTTTTSEGSGPTNPPGGC	TTPQWAQCGGNGFSGCTTCASGTTCNYINDWYSQCY
XP_018148593.1	Fungi; Dikarya; Ascomycota; saccharomyceta; Pezizomycotina; leotiomyceta; sordariomyceta; Sordariomycetes; Hypocreomycetidae; Hypocreales; Clavicipitaceae; Pochonia	Pochonia chlamydosporia 170	FTSGGSGGDGGSGGDGGNGGDNGG	TAAHYAQCGGIGFTGPTKCASGFTCTKLNDYYSQCL
XP_024748275.1	Fungi; Dikarya; Ascomycota; saccharomyceta; Pezizomycotina; leotiomyceta; sordariomyceta; Sordariomycetes; Hypocreomycetidae; Hypocreales; Hypocreaceae; Trichoderma	Trichoderma citrinoviride	GNSSGGNPPGGNPPGTTTTRRPATSTGSSPGP	TQTHYGQCGGIGYSGPTVCASGSTCQVLNPYYSQCL
XP_062752973.1	Fungi; Dikarya; Ascomycota; saccharomyceta; Pezizomycotina; leotiomyceta; sordariomyceta; Sordariomycetes; Hypocreomycetidae; Hypocreales; Hypocreaceae; Trichoderma	Trichoderma aggressivum f. europaeum	GGSTGSPPPGTSTTRLPPSSTGSSPTA	TQTHYGQCGGTGWTGPTRCASGYTCQVLNPFYSQCL
XP_006969224.1	Fungi; Dikarya; Ascomycota; saccharomyceta; Pezizomycotina; leotiomyceta; sordariomyceta; Sordariomycetes; Hypocreomycetidae; Hypocreales; Hypocreaceae; Trichoderma;	Trichoderma reesei QM6a	GNPSGGNPPGGNPPGTTTTRRPATTTGSSPGP	TQSHYGQCGGIGYSGPTVCASGTTCQVLNPYYSQCL
XP_013954979.1	Fungi; Dikarya; Ascomycota; saccharomyceta; Pezizomycotina; leotiomyceta; sordariomyceta; Sordariomycetes; Hypocreomycetidae; Hypocreales; Hypocreaceae; Trichoderma;	Trichoderma virens Gv29-8	GGSTGNPPPGTSTTRLPPSSTGSSPGP	TQTHYGQCGGIGYSGPTQCVSGTTCQVLNPYYSQCL
XP_056025898.1	Fungi; Dikarya; Ascomycota; saccharomyceta; Pezizomycotina; leotiomyceta; sordariomyceta; Sordariomycetes; Hypocreomycetidae; Hypocreales; Hypocreaceae; Trichoderma;	Trichoderma breve	GGNTGSNPPGTSTTRAPPSSTGSSPTA	TQTHYGQCGGTGWTGPTRCASGYTCQVLNPFYSQCL
XP_024771708.1	Fungi; Dikarya; Ascomycota; saccharomyceta; Pezizomycotina; leotiomyceta; sordariomyceta; Sordariomycetes; Hypocreomycetidae; Hypocreales; Hypocreaceae; Trichoderma;	Trichoderma harzianum CBS 226.95	GGNTGSNPPGTSTTRAPPSSTGSSPTA	TQTHYGQCGGTGWTGPTRCASGYTCQVLNPFYSQCL
XP_024761559.1	Fungi; Dikarya; Ascomycota; saccharomyceta; Pezizomycotina; leotiomyceta; sordariomyceta; Sordariomycetes; Hypocreomycetidae; Hypocreales; Hypocreaceae; Trichoderma;	Trichoderma asperellum	GGNSTTGTPTSTPGGPSSTGSSPGA	TQTHYGQCGGTGYSGPTQCASGYTCQVLNQYYSQCL
XP_013944336.1	Fungi; Dikarya; Ascomycota; saccharomyceta; Pezizomycotina; leotiomyceta; sordariomyceta; Sordariomycetes; Hypocreomycetidae; Hypocreales; Hypocreaceae; Trichoderma;	Trichoderma atroviride	GSNSTTGTPTGGGGGPTSTGSSTGA	TQTHYGQCGGTGYSGPTQCASGTTCQVLNQYYSQCL
XP_018656467.1	Fungi; Dikarya; Ascomycota; saccharomyceta; Pezizomycotina; leotiomyceta; sordariomyceta; Sordariomycetes; Hypocreomycetidae; Hypocreales; Hypocreaceae; Trichoderma;	Trichoderma gamsii	GGNSTTGTPTGGGGGPTSTGSSPGA	TQTHYGQCGGTGYSGPTQCASGTTCQVLNQFYSQCL
XP_036537397.1	Fungi; Dikarya; Ascomycota; saccharomyceta; Pezizomycotina; leotiomyceta; sordariomyceta; Sordariomycetes; Hypocreomycetidae; Hypocreales; Nectriaceae; Fusarium	Fusarium subglutinans	YKSDGTTPNPPASSSTTTGTSTPTNPPAG	SVDQWGQCGGQNYSGPTTCKSPFTCKKINDFYSQCQ
XP_046138783.1	Fungi; Dikarya; Ascomycota; saccharomyceta; Pezizomycotina; leotiomyceta; sordariomyceta; Sordariomycetes; Hypocreomycetidae; Hypocreales; Nectriaceae; Fusarium	Fusarium solani	YSGTGGNNPDPEEPEEPVG	TVPQYGQCGGINYSGPTACVSPYKCNKINDYYSQCY
XP_052919512.1	Fungi; Dikarya; Ascomycota; saccharomyceta; Pezizomycotina; leotiomyceta; sordariomyceta; Sordariomycetes; Hypocreomycetidae; Hypocreales; Nectriaceae; Fusarium	Fusarium keratoplasticum	YSGTGGNNPDPEEPEEPEEPVG	TVPQWGQCGGINYSGPTACVSPYKCNKINDYYSQCY
XP_053002550.1	Fungi; Dikarya; Ascomycota; saccharomyceta; Pezizomycotina; leotiomyceta; sordariomyceta; Sordariomycetes; Hypocreomycetidae; Hypocreales; Nectriaceae; Fusarium	Fusarium falciforme	YSGTGGNNPDPEEPEEPEEPG	TVPQWGQCGGINYSGPTACVSPYKCNKINDYYSQCY
XP_037202562.1	Fungi; Dikarya; Ascomycota; saccharomyceta; Pezizomycotina; leotiomyceta; sordariomyceta; Sordariomycetes; Hypocreomycetidae; Hypocreales; Nectriaceae; Fusarium	Fusarium tjaetaba	YKSDGTTPNPPASSSTTTGSSTPTNPPG	SVDQWGQCGGQNYSGPTTCKSPFTCKKLNDFYSQCQ
XP_031075429.1	Fungi; Dikarya; Ascomycota; saccharomyceta; Pezizomycotina; leotiomyceta; sordariomyceta; Sordariomycetes; Hypocreomycetidae; Hypocreales; Nectriaceae; Fusarium	Fusarium proliferatum ET1	YKSDGTTPNPPASSSTTGSSTPTNPPAG	SVDQWGQCGGQNYSGPTTCKSPFTCKKLNDFYSQCQ
XP_023424441.1	Fungi; Dikarya; Ascomycota; saccharomyceta; Pezizomycotina; leotiomyceta; sordariomyceta; Sordariomycetes; Hypocreomycetidae; Hypocreales; Nectriaceae; Fusarium	Fusarium fujikuroi IMI 58289	YKSDGTTPNPPASSSTTGSSTPTNPPAG	SVDQWGQCGGQNYSGPTTCKSPFTCKKLNDFYSQCQ
XP_041676338.1	Fungi; Dikarya; Ascomycota; saccharomyceta; Pezizomycotina; leotiomyceta; sordariomyceta; Sordariomycetes; Hypocreomycetidae; Hypocreales; Nectriaceae; Fusarium	Fusarium mangiferae	YKSDGTTPNPPASSSTTGSSTPTNPPAG	SVDQWGQCGGQNYSGPTTCKSPFTCKKINDFYSQCQ
XP_018743614.1	Fungi; Dikarya; Ascomycota; saccharomyceta; Pezizomycotina; leotiomyceta; sordariomyceta; Sordariomycetes; Hypocreomycetidae; Hypocreales; Nectriaceae; Fusarium	Fusarium verticillioides 7600	YKSDGTTPNPPASSSTTGSSTPTNPPAG	SVDQWGQCGGQNYSGPTTCKSPFTCKKINDFYSQCQ
XP_018232475.1	Fungi; Dikarya; Ascomycota; saccharomyceta; Pezizomycotina; leotiomyceta; sordariomyceta; Sordariomycetes; Hypocreomycetidae; Hypocreales; Nectriaceae; Fusarium	Fusarium oxysporum f. sp. lycopersici 4287	YKSDGTTPNPPASSSTTGSSTPTNPPAG	SVDQWGQCGGQNYSGPTTCKSPFTCKKINDFYSQCQ
XP_031073283.1	Fungi; Dikarya; Ascomycota; saccharomyceta; Pezizomycotina; leotiomyceta; sordariomyceta; Sordariomycetes; Hypocreomycetidae; Hypocreales; Nectriaceae; Fusarium	Fusarium odoratissimum NRRL 54006	YKSDGTTPNPPASSSTTGSSTPTNPPAG	SVDQWGQCGGQNYSGPTTCKSPFTCKKINDFYSQCQ
XP_046056775.1	Fungi; Dikarya; Ascomycota; saccharomyceta; Pezizomycotina; leotiomyceta; sordariomyceta; Sordariomycetes; Hypocreomycetidae; Hypocreales; Nectriaceae; Fusarium	Fusarium redolens	YKSDGTTPNPPASSSTTGSSTPTNPPAG	SVDQWGQCGGQNYSGPTTCKSPFTCKKINDFYSQCQ
XP_003054277.1	Fungi; Dikarya; Ascomycota; saccharomyceta; Pezizomycotina; leotiomyceta; sordariomyceta; Sordariomycetes; Hypocreomycetidae; Hypocreales; Nectriaceae; Fusarium	Fusarium vanettenii 77-13-4	YTGTGGSNPDPEEPEEPEEPVG	TVPQYGQCGGINYSGPTACVSPYKCNKINDYYSQCY
XP_044686410.1	Fungi; Dikarya; Ascomycota; saccharomyceta; Pezizomycotina; leotiomyceta; sordariomyceta; Sordariomycetes; Hypocreomycetidae; Hypocreales; Nectriaceae; Fusarium	Fusarium musae	YKSDGTTPNPPASSSTTGSSTPTNPPAG	SVDQWGQCGGQNYSGPTTCKSPFTCKKINDFYSQCQ
XP_044711121.1	Fungi; Dikarya; Ascomycota; saccharomyceta; Pezizomycotina; leotiomyceta; sordariomyceta; Sordariomycetes; Hypocreomycetidae; Hypocreales; Nectriaceae; Fusarium	Fusarium poae	YNKEGTQPQPTNPTNPNPTNPTNPG	TVDQWGQCGGTNYSGPTACKSPFTCKKINDFYYQCQ
XP_025587954.1	Fungi; Dikarya; Ascomycota; saccharomyceta; Pezizomycotina; leotiomyceta; sordariomyceta; Sordariomycetes; Hypocreomycetidae; Hypocreales; Nectriaceae; Fusarium	Fusarium venenatum	YKEGQPEPTNPTNPNPTNPTTPGG	TVDQWGQCGGTNYSGPTACKSPFTCKKINDFYYQCQ
XP_011316255.1	Fungi; Dikarya; Ascomycota; saccharomyceta; Pezizomycotina; leotiomyceta; sordariomyceta; Sordariomycetes; Hypocreomycetidae; Hypocreales; Nectriaceae; Fusarium	Fusarium graminearum PH-1	YKSDGTTPTNPTNPSEPSNTANPNPG	TVDQWGQCGGSNYSGPTACKSGFTCKKINDFYSQCQ
XP_009254532.1	Fungi; Dikarya; Ascomycota; saccharomyceta; Pezizomycotina; leotiomyceta; sordariomyceta; Sordariomycetes; Hypocreomycetidae; Hypocreales; Nectriaceae; Fusarium	Fusarium pseudograminearum CS3096	YKSDGTTPTNPTNPSEPSNTANPNPG	TVDQWGQCGGSNYSGPTACKSGFTCKKINDFYSQCQ
XP_031011480.1	Fungi; Dikarya; Ascomycota; saccharomyceta; Pezizomycotina; leotiomyceta; sordariomyceta; Sordariomycetes; Hypocreomycetidae; Hypocreales; Nectriaceae; Fusarium	Fusarium coffeatum	YKKGSETTPDPPTESNPTNPPVGG	TVDQWGQCGGSNYSGPKTCKSPFTCKKINDFYYQCQ
XP_045988489.1	Fungi; Dikarya; Ascomycota; saccharomyceta; Pezizomycotina; leotiomyceta; sordariomyceta; Sordariomycetes; Hypocreomycetidae; Hypocreales; Nectriaceae; Fusarium	Fusarium flagelliforme	YKKGSETTPNPPTESNPTTPPVGG	TVDQWGQCGGTNYSGPKTCKSPFTCKKINDFYYQCQ
XP_046111963.1	Fungi; Dikarya; Ascomycota; saccharomyceta; Pezizomycotina; leotiomyceta; sordariomyceta; Sordariomycetes; Hypocreomycetidae; Hypocreales; Nectriaceae; Ilyonectria	Ilyonectria robusta	YSSTGSTDPTNPTTTTTTTTTNPTDT	PVAHWGQCGGQNWTGSKTCVSPYTCTKVNDYYSQCL
XP_016645836.1	Fungi; Dikarya; Ascomycota; saccharomyceta; Pezizomycotina; leotiomyceta; sordariomyceta; Sordariomycetes; Hypocreomycetidae; Microascales; Microascaceae; Scedosporium	Scedosporium apiospermum	FNQNGGGNPQPSSSATVRPTSTTSATNPGQT	GADHWGQCGGIGWTGPTTCKSPYTCTKLNDWYSQCL
XP_030999468.1	Fungi; Dikarya; Ascomycota; saccharomyceta; Pezizomycotina; leotiomyceta; sordariomyceta; Sordariomycetes; Sordariomycetes incertae sedis; Thyridiaceae; Thyridium	Thyridium curvatum	YSSSTGGGGNNGGGNNGGGNGGTTTTTSSGPVGTN	VASHWAQCGGIGYSGPTACASPYTCTKQNDYYSQCL
XP_060287671.1	Fungi; Dikarya; Ascomycota; saccharomyceta; Pezizomycotina; leotiomyceta; sordariomyceta; Sordariomycetes; Sordariomycetidae; Cephalothecales; Cephalothecaceae; Phialemonium	Phialemonium atrogriseum	FSAGGTGTNPNPPTTTTNPPNNGGGNGA	TAGHWEQCGGIDWKGATKCASGLKCTVLNDWYYQCL
XP_043019624.1	Fungi; Dikarya; Ascomycota; saccharomyceta; Pezizomycotina; leotiomyceta; sordariomyceta; Sordariomycetes; Sordariomycetidae; Diaporthales; Diaporthaceae; Diaporthe	Diaporthe citri	FNAPAGGGSPGSSSSVSSSTSRVSTSTRSSTITTSTRTSTTTSSSPTTSAPGTN	CQAKYAQCGGTGWTGSTCCASGSTCKVSNQYYSQCL
XP_052991552.1	Fungi; Dikarya; Ascomycota; saccharomyceta; Pezizomycotina; leotiomyceta; sordariomyceta; Sordariomycetes; Sordariomycetidae; Diaporthales; Diaporthaceae; Diaporthe	Diaporthe amygdali	FNAPPSSGTPGSSSSTSSTSRVSTSTKSSTITTSTRTTTTTSSAPSSSAPGAN	CQAKYAQCGGQGWTGATCCASGSTCKASNQYYSQCL
XP_044644093.1	Fungi; Dikarya; Ascomycota; saccharomyceta; Pezizomycotina; leotiomyceta; sordariomyceta; Sordariomycetes; Sordariomycetidae; Diaporthales; Diaporthaceae; Diaporthe	Diaporthe batatas	FNAPGGGSGGSSSSTTRSSTTITTSTRTTSTAANPTTSSPGTN	CAAKWGQCGGQDWKGATCCASGSTCQVSNQYYSQCL
XP_009221781.1	Fungi; Dikarya; Ascomycota; saccharomyceta; Pezizomycotina; leotiomyceta; sordariomyceta; Sordariomycetes; Sordariomycetidae; Magnaporthales; Magnaporthaceae; Gaeumannomyces	Gaeumannomyces tritici R3-111a-1	FSSGGAQPEPSGTATTNPPQPTNTGTNPG	TVPRYGQCGGNDWNGPTVCVSPYTCTKANNWYSQCL
XP_064673538.1	Fungi; Dikarya; Ascomycota; saccharomyceta; Pezizomycotina; leotiomyceta; sordariomyceta; Sordariomycetes; Sordariomycetidae; Sordariales; Chaetomiaceae; Canariomyces	Canariomyces notabilis	VAGLGSVGGGNPPVSSSTTIRTTSTSTRTTSTSTRTTTSTSSTPTSGG	TVPRWGQCGGRDYTGPTVCQSPYTCTYSNPWYSQCL
XP_062722272.1	Fungi; Dikarya; Ascomycota; saccharomyceta; Pezizomycotina; leotiomyceta; sordariomyceta; Sordariomycetes; Sordariomycetidae; Sordariales; Chaetomiaceae; Chaetomium	Chaetomium strumarium	VSGLPNGGGSPGGGSSSSAASPTSTSTAKPSSTSTSAGGGPTGC	TAAKYAQCGGNGFTGCTNCAAGSTCRKQNDWYSQCL
XP_066642641.1	Fungi; Dikarya; Ascomycota; saccharomyceta; Pezizomycotina; leotiomyceta; sordariomyceta; Sordariomycetes; Sordariomycetidae; Sordariales; Chaetomiaceae; Chaetomium	Chaetomium tenue	VAGLPGGGTNPGNPGTSTSTTTSVASKTSSVSTGPTGGA	KAPHYGQCGGIGYTGPTQCESPWTCKKSNDWYSQCL
XP_062655661.1	Fungi; Dikarya; Ascomycota; saccharomyceta; Pezizomycotina; leotiomyceta; sordariomyceta; Sordariomycetes; Sordariomycetidae; Sordariales; Chaetomiaceae; Chaetomium	Chaetomium fimeti	VAGLPGGGGSPDPGNGGSSTSASVPSATSSTPTGPTGGA	TSPHYGQCGGNGYTGPTQCAAPYTCKRQNEWYSQCL
XP_062632570.1	Fungi; Dikarya; Ascomycota; saccharomyceta; Pezizomycotina; leotiomyceta; sordariomyceta; Sordariomycetes; Sordariomycetidae; Sordariales; Chaetomiaceae; Dichotomopilus	Dichotomopilus funicola	VSGLPGGGTNPGNPSSTTTKATTSTKPPATSTKTTASSTPTGGA	LAQHWAQCGGIGYTGPTQCASPWSCQKQNDWFSQCL
XP_069219280.1	Fungi; Dikarya; Ascomycota; saccharomyceta; Pezizomycotina; leotiomyceta; sordariomyceta; Sordariomycetes; Sordariomycetidae; Sordariales; Chaetomiaceae; Mycothermus	Mycothermus thermophilus	VAGLPSDGGNNGGNTTVQPPPSTTTTSASSSTTSAPATTTTASAGP	KAGRWQQCGGIGFTGPTQCEEPYTCTKLNDWYSQCL
XP_062645433.1	Fungi; Dikarya; Ascomycota; saccharomyceta; Pezizomycotina; leotiomyceta; sordariomyceta; Sordariomycetes; Sordariomycetidae; Sordariales; Chaetomiaceae; Parathielavia	Parathielavia appendiculata	VAGLPDNGGGPSSSSTIRTSTTSTRTSTSTSIRTTSTSTRTTSSQGGQATA	TAKRWQQCGGIGWTGPTICESPYSCTKLNDWFYQCL
XP_006693547.1	Fungi; Dikarya; Ascomycota; saccharomyceta; Pezizomycotina; leotiomyceta; sordariomyceta; Sordariomycetes; Sordariomycetidae; Sordariales; Chaetomiaceae; Thermochaetoides	Thermochaetoides thermophila DSM 1495	VPGLDGSTPSNPTATVAPPTSTTTSVRSSTTQISTPTSQPGGC	TTQKWGQCGGIGYTGCTNCVAGTTCTELNPWYSQCL
XP_069297266.1	Fungi; Dikarya; Ascomycota; saccharomyceta; Pezizomycotina; leotiomyceta; sordariomyceta; Sordariomycetes; Sordariomycetidae; Sordariales; Chaetomiaceae; Thermothelomyces	Thermothelomyces heterothallicus CBS 202.75	VSGLPDGGSGNPNPPVSSSTTSSGSPGPTGGTG	VAKHYEQCGGIGFTGPTQCESPYTCTKLNDWYSQCL
XP_003660789.1	Fungi; Dikarya; Ascomycota; saccharomyceta; Pezizomycotina; leotiomyceta; sordariomyceta; Sordariomycetes; Sordariomycetidae; Sordariales; Chaetomiaceae; Thermothelomyces	Thermothelomyces thermophilus ATCC 42464	VSGLPDGGSGNPNPPVSSSTPVPSSSTTSSGSSGPTGGTG	VAKHYEQCGGIGFTGPTQCESPYTCTKLNDWYSQCL
XP_003653508.1	Fungi; Dikarya; Ascomycota; saccharomyceta; Pezizomycotina; leotiomyceta; sordariomyceta; Sordariomycetes; Sordariomycetidae; Sordariales; Chaetomiaceae; Thermothielavioides	Thermothielavioides terrestris NRRL 8126	VSGLPGGGSNPGGGSSSTTTTTRPATSTTSSASSGPTGGG	TAAHWGQCGGIGWTGPTVCASPYTCQKLNDWYYQCL
XP_060296754.1	Fungi; Dikarya; Ascomycota; saccharomyceta; Pezizomycotina; leotiomyceta; sordariomyceta; Sordariomycetes; Sordariomycetidae; Sordariales; Lasiosphaeriaceae; Lasiosphaeria	Lasiosphaeria miniovina	VAGLGDVVVPNPGTSSSSSISTPKPTSSTSIKSTSSTSVTPTPTNAA	KAGHWEQCGGIGFSGPTSCQSPWTCTVSNPYYSQCL
XP_062732958.1	Fungi; Dikarya; Ascomycota; saccharomyceta; Pezizomycotina; leotiomyceta; sordariomyceta; Sordariomycetes; Sordariomycetidae; Sordariales; Podosporaceae; Podospora	Podospora bellae-mahoneyi	FNSGSTNPISSSTASTPTSTRVSSTSTAAQTPTSAPGG	TVPRWGQCGGQGYTGPTQCVAPYTCVVSNPWYSQCL
XP_062744226.1	Fungi; Dikarya; Ascomycota; saccharomyceta; Pezizomycotina; leotiomyceta; sordariomyceta; Sordariomycetes; Sordariomycetidae; Sordariales; Podosporaceae; Podospora	Podospora pseudocomata	FNSGSTNPNPISSSTATTPTSTRVSSTSTAAQTPTSAPGG	TVPRWGQCGGQGYTGPTQCVAPYTCVVSNQWYSQCL
XP_001903333.1	Fungi; Dikarya; Ascomycota; saccharomyceta; Pezizomycotina; leotiomyceta; sordariomyceta; Sordariomycetes; Sordariomycetidae; Sordariales; Podosporaceae; Podospora	Podospora anserina S mat+	FNSGSTNPNPISSSTATTPTSTRVSSTSTAAQTPTSAPGG	TVPRWGQCGGQGYTGPTQCVAPYTCVVSNQWYSQCL
XP_062688942.1	Fungi; Dikarya; Ascomycota; saccharomyceta; Pezizomycotina; leotiomyceta; sordariomyceta; Sordariomycetes; Sordariomycetidae; Sordariales; Sordariaceae; Neurospora	Neurospora hispaniola	FSGGSSGTPPSNPSSSVKPVTSTAKPSSTSTASNPSGT	GAAHWAQCGGIGFSGPTTCQSPYTCQKINDYYSQCV
XP_009849826.1	Fungi; Dikarya; Ascomycota; saccharomyceta; Pezizomycotina; leotiomyceta; sordariomyceta; Sordariomycetes; Sordariomycetidae; Sordariales; Sordariaceae; Neurospora	Neurospora tetrasperma FGSC 2508	FSGGSSGTTPSNPSSSVKPVTSTAKPSSTSTASNPSGT	GAAHWAQCGGIGFSGPTTCQSPYTCQKINDYYSQCV
XP_962498.1	Fungi; Dikarya; Ascomycota; saccharomyceta; Pezizomycotina; leotiomyceta; sordariomyceta; Sordariomycetes; Sordariomycetidae; Sordariales; Sordariaceae; Neurospora	Neurospora crassa OR74A	FSGGSSGTPPSNPSSSVKPVTSTAKPSSTSTASNPSGT	GAAHWAQCGGIGFSGPTTCQSPYTCQKINDYYSQCV
XP_062677528.1	Fungi; Dikarya; Ascomycota; saccharomyceta; Pezizomycotina; leotiomyceta; sordariomyceta; Sordariomycetes; Sordariomycetidae; Sordariales; Sordariaceae; Neurospora	Neurospora tetraspora	FSGGTTPSNPSSSVKPVTSTVKSTSTVKPSSTSTASNPSGT	GAAHWAQCGGIGFSGPTTCQSPYTCQKINDYYSQCL
XP_003347627.1	Fungi; Dikarya; Ascomycota; saccharomyceta; Pezizomycotina; leotiomyceta; sordariomyceta; Sordariomycetes; Sordariomycetidae; Sordariales; Sordariaceae; Sordaria	Sordaria macrospora	FSGGSSGGTPSNPSSSVKPVTSTAKPTTTSTASNPSGT	GAAHWAQCGGIGFNGPTTCQSPYTCQKINDYYSQCL
XP_070920387.1	Fungi; Dikarya; Ascomycota; saccharomyceta; Pezizomycotina; leotiomyceta; sordariomyceta; Sordariomycetes; Sordariomycetidae; Sordariales; Sordariales incertae sedis; Madurella	Madurella fahalii	VAGLEDGGGSNPGNPPTSTVRPPVSSTTQAGTGPTGGQ	TVPRWGQCGGQNYSGPTQCESPYTCRAQNQWYSQCL
XP_070866524.1	Fungi; Dikarya; Ascomycota; saccharomyceta; Pezizomycotina; leotiomyceta; sordariomyceta; Sordariomycetes; Sordariomycetidae; Sordariales; Sordariales incertae sedis; Remersonia	Remersonia thermophila	VAGLPSTPGNGGSNPGNPGTTVVPPPATTTTARPPTTTSTSTVVVPTQGP	VAGRWQQCGGNGFTGPTQCESPYTCTKLNDWYSQCL
XP_007914324.1	Fungi; Dikarya; Ascomycota; saccharomyceta; Pezizomycotina; leotiomyceta; sordariomyceta; Sordariomycetes; Sordariomycetidae; Togniniales; Togniniaceae; Phaeoacremonium	Phaeoacremonium minimum UCRPA7	FNSAGTGGGSSSSTTARVSSSTTRTSATTSSTSGSGSGSG	TAAHWAQCGGIGYTGPTTCASPYTCTYSNAYYSQCL
XP_066690058.1	Fungi; Dikarya; Ascomycota; saccharomyceta; Pezizomycotina; leotiomyceta; sordariomyceta; Sordariomycetes; Xylariomycetidae; Xylariales; Apiosporaceae; Apiospora	Apiospora marii	TAGNGGGSNPGTPSNPPTSTTTRAGNPGTTSSPPSGN	CAALYAQCGGNGYSGPTCCSSGTCKKSNDYYSQCLN
XP_066695452.1	Fungi; Dikarya; Ascomycota; saccharomyceta; Pezizomycotina; leotiomyceta; sordariomyceta; Sordariomycetes; Xylariomycetidae; Xylariales; Apiosporaceae; Apiospora	Apiospora aurea	TSGNGGGSNPGTPSDPPTTTTTTRSGNPGTTSSPPSGN	CAALYAQCGGNGYSGPTCCSSGTCKKSNDYYSQCLN
XP_066732321.1	Fungi; Dikarya; Ascomycota; saccharomyceta; Pezizomycotina; leotiomyceta; sordariomyceta; Sordariomycetes; Xylariomycetidae; Xylariales; Apiosporaceae; Apiospora	Apiospora kogelbergensis	TSGGSTSPSNPDTPSNPPPTTTSAGNPGTTSAPPSTN	CASLYAQCGGNGYTGPTCCSSGSCKKSNDYYSQCLN
XP_049166541.1	Fungi; Dikarya; Ascomycota; saccharomyceta; Pezizomycotina; leotiomyceta; sordariomyceta; Sordariomycetes; Xylariomycetidae; Xylariales; Apiosporaceae; Neoarthrinium	Neoarthrinium moseri	FSSSGSGNGGSPTTTTTAPSTTTTSGTGA	GAAKYAQCGGIGWTGATTCVSGATCTKVNDYYSQCL
XP_040719157.1	Fungi; Dikarya; Ascomycota; saccharomyceta; Pezizomycotina; leotiomyceta; sordariomyceta; Sordariomycetes; Xylariomycetidae; Xylariales; Pseudomassariaceae; Pseudomassariella	Pseudomassariella vexata	FNSAGSASGSSSSSTPGATTKPTSTTTSSTSGATG	TAPKWAQCGGIGYTGPTTCVAGTTCTVSNEYYSQCL
XP_067487583.1	Fungi; Dikarya; Ascomycota; saccharomyceta; Pezizomycotina; Orbiliomycetes; Orbiliales; Orbiliaceae; Arthrobotrys	Arthrobotrys flagrans	FGSGVNVPESLCGPYVRPGDTNTRTTTAGATTRTTTPVTTRTTTRTTTPVTTARTTTTPSTGGG	TVQKWGQCGGIGYTGPTSCVSGSTCQELNPYYSQCL
XP_011128405.1	Fungi; Dikarya; Ascomycota; saccharomyceta; Pezizomycotina; Orbiliomycetes; Orbiliales; Orbiliaceae; Orbilia	Orbilia oligospora ATCC 24927	FGTGVTVPSALCGPYVRPGTGNTSTTTARTSTTTARTTTTTARTTTAVTTTARTTTAATTTPRTTTTSSAGTGG	QAQKWGQCGGIGWTGPTACVSGSTCQSLNPYYSQCL
XP_051339466.1	Fungi; Dikarya; Ascomycota; saccharomyceta; Pezizomycotina; Pezizomycetes; Pezizales; Pyronemataceae; Tricharina	Tricharina praecox	YGSTTTTPSGVSSAAPAASSTAAAGG	TIAKYSQCGGLNWSGSGTCVSGTTCSVINAYYHQCF
XP_043175956.1	Fungi; Dikarya; Basidiomycota; Agaricomycotina; Agaricomycetes; Agaricomycetes incertae sedis; Cantharellales; Ceratobasidiaceae; Rhizoctonia	Rhizoctonia solani	YSGTTGPITTGPVTTTTTTTSAPVTTTTSGA	TAPHYAQCGGKGYTGPTVCASPYKCTYSSEYYSQCL
XP_043175839.1	Fungi; Dikarya; Basidiomycota; Agaricomycotina; Agaricomycetes; Agaricomycetes incertae sedis; Cantharellales; Ceratobasidiaceae; Rhizoctonia	Rhizoctonia solani	YSGSATTTTVSTGTTSTTSAPPSTTSATSS	GAAHYAQCGGIGWTGATTCASPYTCTAVNSYYYQCL
XP_043181015.1	Fungi; Dikarya; Basidiomycota; Agaricomycotina; Agaricomycetes; Agaricomycetes incertae sedis; Cantharellales; Ceratobasidiaceae; Rhizoctonia	Rhizoctonia solani	YGGSTGTPTTPTTSAPATTTTASSG	TVPHWGQCGGIGYTGPTVCQSPYTCVKNGDYYSQCL
XP_043184291.1	Fungi; Dikarya; Basidiomycota; Agaricomycotina; Agaricomycetes; Agaricomycetes incertae sedis; Cantharellales; Ceratobasidiaceae; Rhizoctonia	Rhizoctonia solani	TPSSSTTASNPSPTSPSG	SVPLYGQCGGIGYSGPTTCASGTCKVNNEYYSQCLP
XP_038918855.1	Fungi; Dikarya; Basidiomycota; Agaricomycotina; Agaricomycetes; Agaricomycetes incertae sedis; Cantharellales; Hydnaceae; Cantharellus	Cantharellus anzutake	FSGSAGPSPAPNSTSSTTSTSTRPATRTSMTPGTSGIPKESGFKTSTTTSSAPSA	TQTKYGQCGGNGYKGPTTCVAGCTCTNFNPWYSQCL
XP_007388187.1	Fungi; Dikarya; Basidiomycota; Agaricomycotina; Agaricomycetes; Agaricomycetes incertae sedis; Corticiales; Punctulariaceae; Punctularia	Punctularia strigosozonata HHB-11173 SS5	FKAGQSSGSGSSGSSGSSTSTASGSGSTGSSG	SVAKYGQCGGTGYAGATTCASGSTCTVLNPYYSQCL
XP_007384596.1	Fungi; Dikarya; Basidiomycota; Agaricomycotina; Agaricomycetes; Agaricomycetes incertae sedis; Corticiales; Punctulariaceae; Punctularia	Punctularia strigosozonata HHB-11173 SS5	FSATGSSTGSSGSGSTGTTTAPAGSSPTGGSGSGG	SVAKYGQCGGTGFTGPTSCASGSTCTVLNPYYSQCL
XP_007385833.1	Fungi; Dikarya; Basidiomycota; Agaricomycotina; Agaricomycetes; Agaricomycetes incertae sedis; Corticiales; Punctulariaceae; Punctularia	Punctularia strigosozonata HHB-11173 SS5	FKAGQSSGSGSSGSSGSSTSTASGSGSTGSSG	SVAKYGQCGGTGYTGATTCASGSTCTVLNPYYSQCL
XP_007384072.1	Fungi; Dikarya; Basidiomycota; Agaricomycotina; Agaricomycetes; Agaricomycetes incertae sedis; Corticiales; Punctulariaceae; Punctularia	Punctularia strigosozonata HHB-11173 SS5	YGSTGSSTGSSGSSGSSGSSSPTTTSSATGSTGSSGTSTG	TVAKYGQCGGIGYTGPTTCASGSTCTVLNDYYSQCL
XP_047874428.1	Fungi; Dikarya; Basidiomycota; Agaricomycotina; Agaricomycetes; Agaricomycetes incertae sedis; Polyporales; Epitheliaceae; Epithele	Epithele typhae	FTGSGSTSSSSTVSTSSTSTSSTTSPTGG	TVAKYGQCGGTGYTGPTACVSGSTCTVLNPYFYQCL
XP_007391667.1	Fungi; Dikarya; Basidiomycota; Agaricomycotina; Agaricomycetes; Agaricomycetes incertae sedis; Polyporales; Phanerochaetaceae; Phanerochaete	Phanerochaete carnosa HHB-10118-sp	FSGGTTSLPPPPPPASGSGSSAGPAPTG	SVSQWGQCGGTGYSGPTVCASGFTCHVLNPYYSQCY
XP_007401163.1	Fungi; Dikarya; Basidiomycota; Agaricomycotina; Agaricomycetes; Agaricomycetes incertae sedis; Polyporales; Phanerochaetaceae; Phanerochaete	Phanerochaete carnosa HHB-10118-sp	FSGSSSPSGPSGSSSPPTTSPTQPAGG	TVPQWGQCGGIGYSGSTACASPYTCHVSNPYYSQCY
XP_007400937.1	Fungi; Dikarya; Basidiomycota; Agaricomycotina; Agaricomycetes; Agaricomycetes incertae sedis; Polyporales; Phanerochaetaceae; Phanerochaete	Phanerochaete carnosa HHB-10118-sp	FTGSSGTVPPPPPSGSASSAGTQPTQPAGGS	AVPQWGQCGGTGFAGSTTCASGFTCHVLNPYYSQCY
XP_007396985.1	Fungi; Dikarya; Basidiomycota; Agaricomycotina; Agaricomycetes; Agaricomycetes incertae sedis; Polyporales; Phanerochaetaceae; Phanerochaete	Phanerochaete carnosa HHB-10118-sp	FSGGTTSLPLPPPPASGSGSSASHAPTG	SVAQWGQCGGTGYSGPTVCASGFTCHVLNPYYSQCY
XP_007307222.1	Fungi; Dikarya; Basidiomycota; Agaricomycotina; Agaricomycetes; Agaricomycetes incertae sedis; Russulales; Stereaceae; Stereum	Stereum hirsutum FP-91666 SS1	FSSTGTGTGGSSTASAPPTSTSSAAGA	AQTKYGQCGGTGWTGPTACASGSTCTASNQYYSQCL
XP_007333581.1	Fungi; Dikarya; Basidiomycota; Agaricomycotina; Agaricomycetes; Agaricomycetidae; Agaricales; Agaricineae; Agaricaceae; Agaricus	Agaricus bisporus var. burnettii JB137-S8	FNNNGGGGGNPSPTTTRPNSP	AQTMWGQCGGQGWTGPTTCQSPATCHVINDFYSQCF
XP_006463825.1	Fungi; Dikarya; Basidiomycota; Agaricomycotina; Agaricomycetes; Agaricomycetidae; Agaricales; Agaricineae; Agaricaceae; Agaricus	Agaricus bisporus var. bisporus H97	FNNNGGGGGNPSPTTTRPNSP	AQTMWGQCGGQGWTGPTACQSPSTCHVINDFYSQCF
XP_047742501.1	Fungi; Dikarya; Basidiomycota; Agaricomycotina; Agaricomycetes; Agaricomycetidae; Agaricales; Agaricineae; Strophariaceae; Psilocybe	Psilocybe cubensis	FSGSSSTGGGSTSAPAGTSTTRPVGTTTTPAPAA	TQTKYGQCGGQGWTGPTACASGSSCKVSNPYYSQCL
XP_047744133.1	Fungi; Dikarya; Basidiomycota; Agaricomycotina; Agaricomycetes; Agaricomycetidae; Agaricales; Agaricineae; Strophariaceae; Psilocybe	Psilocybe cubensis	YTGGSSGTTIGGGTTTTTSTAPGP	TQTKYGQCGGIGWSGPTVCAPGSTCQSSNPFYSQCL
XP_047742265.1	Fungi; Dikarya; Basidiomycota; Agaricomycotina; Agaricomycetes; Agaricomycetidae; Agaricales; Agaricineae; Strophariaceae; Psilocybe	Psilocybe cubensis	YQGSAGTTRPPVSTTTTGNVPISTTTTANPA	QQTKYGQCGGQGWNGPTTCVPGSTCVYSGPWYSQCL
XP_037218482.1	Fungi; Dikarya; Basidiomycota; Agaricomycotina; Agaricomycetes; Agaricomycetidae; Agaricales; Marasmiineae; Mycenaceae; Mycena	Mycena indigotica	YSGGSSSSASSGPSGTSSAAQPTGS	PVGEWGQCGGQDWHGSTTCAAGLTCVYSNPYYSQCLRK
XP_037223889.1	Fungi; Dikarya; Basidiomycota; Agaricomycotina; Agaricomycetes; Agaricomycetidae; Agaricales; Marasmiineae; Mycenaceae; Mycena	Mycena indigotica	FSAGTGNGNGNGNGNGNGNGGGSTGGG	SIAAWQQCGGMGWTGSGTCVSGSTCTVLNPYYSQCIPH
XP_046081295.1	Fungi; Dikarya; Basidiomycota; Agaricomycotina; Agaricomycetes; Agaricomycetidae; Agaricales; Marasmiineae; Omphalotaceae; Lentinula	Lentinula edodes	FSSTGSTGTGTGTGSGSSSTSSATSTSSAPGA	TQSVYGQCGGTGYSGPTICASGSTCTESSVYYSQCLP
XP_046079246.1	Fungi; Dikarya; Basidiomycota; Agaricomycotina; Agaricomycetes; Agaricomycetidae; Agaricales; Marasmiineae; Omphalotaceae; Lentinula	Lentinula edodes	FSSTGTGTGTGTGTGTGTGTGTTTSSAPAA	TQTKYGQCGGQGWTGATVCASGSTCTSSGPYYSQCL
XP_036633006.1	Fungi; Dikarya; Basidiomycota; Agaricomycotina; Agaricomycetes; Agaricomycetidae; Agaricales; Pleurotineae; Pleurotaceae; Pleurotus	Pleurotus ostreatus	FGAGASNPGSPPTNTGSTSQPAPSS	TAGAYGQCGGQGWTGPTACVSGFTCTVGNPYYSQCLPH
XP_036633493.1	Fungi; Dikarya; Basidiomycota; Agaricomycotina; Agaricomycetes; Agaricomycetidae; Agaricales; Pleurotineae; Pleurotaceae; Pleurotus	Pleurotus ostreatus	FSGGSTPPTSSTPVTSSTPSTTSSGTTPTAPSG	TVPQWAQCGGINYTGPTACVSPFTCHVINDFYSQCF
XP_036633480.1	Fungi; Dikarya; Basidiomycota; Agaricomycotina; Agaricomycetes; Agaricomycetidae; Agaricales; Pleurotineae; Pleurotaceae; Pleurotus	Pleurotus ostreatus	FSGGSTPPTSSTPVTSSTPSTTSSGTTPTAPSG	TVPQWAQCGGINYTGPTACVSPFTCHVINDFYSQCF
XP_036632492.1	Fungi; Dikarya; Basidiomycota; Agaricomycotina; Agaricomycetes; Agaricomycetidae; Agaricales; Pleurotineae; Pleurotaceae; Pleurotus	Pleurotus ostreatus	FGGSTPPVSSGGSSVPPVTSTTSSGTTTPTGPTG	TVPKWGQCGGIGYSGPTACVAGSTCTYSNDWYSQCL
XP_036633009.1	Fungi; Dikarya; Basidiomycota; Agaricomycotina; Agaricomycetes; Agaricomycetidae; Agaricales; Pleurotineae; Pleurotaceae; Pleurotus	Pleurotus ostreatus	FGAGASNPGSPPPTNTGSTSQPAPSS	TAGAWGQCGGQGWTGPTACVSGYTCTVSNPYYSQCLPH
